# Supplementary material for: Downregulation of motility during stress requires stressosome input in Listeria monocytogenes strain EGD-e
Source: Appl Environ Microbiol. 2026 Apr 3;92(4):e02539-25. doi: 10.1128/aem.02539-25 (PMC13101537; doi:10.1128/aem.02539-25)
Supplement: Table S1 — Gene expression in the DrsbX mutant compared with WT. [file aem.02539-25-s0002.xlsx]

## Sheet: diff_expr_rsbx
Table S1 Gene expression in WT and ΔdrsbX strains.					Number of reads are shown for WT (column G, H and I) and for ΔrsbX (column J, K and L).
locus_tag	gene	start	end	strand	product	wt_1	wt_2	wt_3	rsbx_1	rsbx_2	rsbx_3	logfc	pvalue	fdr
lmo0001	dnaA	318	1673	+	chromosome replication initiator DnaA	2545	3196	4480	2304	2143	3703	-0.276431	4,21929098394704e-01	9,21712700088374e-01
lmo0002	dnaN	1867	3012	+	DNA polymerase III subunit beta	1921	2348	3327	1837	1785	2665	-0.207953	5,39239769364633e-01	9,56242759983896e-01
lmo0003	lmo0003	3121	4464	+	hypothetical protein	61	87	99	82	60	107	0,061579021571234890	8,55969287105200e-01	1,00000000000000e+00
lmo0004	lmo0004	4644	4865	+	hypothetical protein	427	480	522	437	348	512	-0.100272	7,21539423859833e-01	9,97433107760408e-01
lmo0005	recF	4869	5981	+	recombination protein F	1215	1533	1968	1169	1069	1798	-0.177744	5,80001859775867e-01	9,69154711644741e-01
lmo0006	gyrB	6030	7970	+	DNA gyrase subunit B	2437	3144	3635	2237	1936	3350	-0.254404	4,49460385015962e-01	9,27429430919464e-01
lmo0007	gyrA	8065	10593	+	DNA gyrase subunit A	7171	7908	8801	6575	5664	8247	-0.183152	6,06554368250336e-01	9,77608312598737e-01
lmo0008	lmo0008	10728	12242	+	cardiolipin synthase	1134	1386	1321	1308	1027	1570	0,057725788108988471	8,57867626219661e-01	1,00000000000000e+00
lmo0009	lmo0009	12258	12776	+	spermidine acetyltransferase	362	434	470	590	382	618	0,369765815482662852	1,94061193535668e-01	7,94819202666800e-01
lmo0010	lmo0010	12918	13886	+	mevalonate kinase	450	567	630	441	382	593	-0.172255	5,37244895520423e-01	9,55766421217694e-01
lmo0011	lmo0011	13843	14814	+	mevalonate diphosphate decarboxylase	593	812	873	623	495	818	-0.187849	5,06331269506855e-01	9,42631006283216e-01
lmo0012	lmo0012	14795	15874	+	mevalonate kinase	1144	1461	1522	1344	1030	1549	-0.0248824	9,37845660834492e-01	1,00000000000000e+00
lmo0013	qoxA	16219	17325	+	AA3-600 quinol oxidase subunit II	2731	10860	8797	6235	5494	8203	-0.0408375	9,23052875468967e-01	1,00000000000000e+00
lmo0014	qoxB	17344	19323	+	AA3-600 quinol oxidase subunit I	8123	25560	14835	20477	14325	16079	0,195341109660301299	6,40389334440552e-01	9,78594755214158e-01
lmo0015	qoxC	19311	19922	+	AA3-600 quinol oxidase subunit III	2630	8177	4595	7580	4965	5355	0,345531279832450577	4,15121844810687e-01	9,19134194274155e-01
lmo0016	qoxD	19924	20256	+	quinol oxidase aa3-600 subunit IV	1008	2789	1812	2763	1793	2048	0,357610810116304856	3,61816414649843e-01	9,12772860565813e-01
lmo0017	lmo0017	20308	21426	-	capsule biosynthesis protein CapA	53	163	169	84	90	162	-0.103605	7,85198096134849e-01	1,00000000000000e+00
lmo0018	lmo0018	21652	23085	+	beta-glucosidase	221	279	294	251	249	345	0,141781416832185453	6,14715976128661e-01	9,78019258357864e-01
lmo0019	lmo0019	23132	23953	-	hypothetical protein	103	1215	632	1524	970	1278	1,124366458586100181	3,97559241348297e-02	4,80929259470703e-01
lmo0020	lmo0020	24194	24934	+	GntR family transcriptional regulator	41	50	98	39	44	91	-0.0691666	8,73492720652062e-01	1,00000000000000e+00
lmo0021	lmo0021	24950	25351	+	PTS fructose transporter subunit IIA	5	5	7	8	4	7	0,209447573419024174	8,85736520289596e-01	1,00000000000000e+00
lmo0022	lmo0022	25351	25839	+	PTS fructose transporter subunit IIB	1	0	1	1	0	1	0,036471793352796891	1,00000000000000e+00	1,00000000000000e+00
lmo0023	lmo0023	25862	26665	+	PTS fructose transporter subunit IIC	1	0	2	0	2	1	0,060028082818353555	1,00000000000000e+00	1,00000000000000e+00
lmo0024	lmo0024	26640	27467	+	PTS mannose transporter subunit IID	1	1	1	3	1	5	1,504838614120016738	1,75348703592301e-01	7,67518676639890e-01
lmo0025	lmo0025	27495	28199	+	phosphoheptose isomerase	15	74	47	115	68	62	1,012534331692007461	2,70286049594716e-02	3,89402062406056e-01
lmo0026	lmo0026	28254	28895	+	copper homeostasis protein CutC	4	12	11	14	11	15	0,638263123709493119	1,67494088165232e-01	7,57422004368643e-01
lmo0027	lmo0027	29100	31004	+	PTS beta-glucoside transporter subunit IIABC	96	57	153	66	97	176	0,161179463001304757	6,91087132472612e-01	9,91665069468958e-01
lmo0028	lmo0028	31088	31963	+	microcin C7 self-immunity protein MccF	60	83	118	56	67	63	-0.373452	2,68410183036283e-01	8,64653033776909e-01
lmo0029	lmo0029	32197	32535	+	hypothetical protein	1761	1349	899	2765	990	941	0,235502909509845398	6,37378610571284e-01	9,78594755214158e-01
lmo0030	lmo0030	32571	33380	-	hypothetical protein	234	209	308	194	163	274	-0.226723	4,37222924174478e-01	9,26969637753130e-01
lmo0031	lmo0031	33397	34452	-	LacI family transcription regulator	162	162	277	132	118	227	-0.299789	3,25964648866846e-01	8,97031322070389e-01
lmo0032	lmo0032	34654	35619	+	xylose repressor	3	7	6	6	7	10	0,573185889936623894	3,26792612294362e-01	8,97031322070389e-01
lmo0033	lmo0033	35616	38018	+	endoglucanase	15	36	24	30	29	40	0,469386419232305896	2,05981647230509e-01	8,12401212646132e-01
lmo0034	lmo0034	38031	39383	+	PTS cellbiose transporter subunit IIC	13	22	24	17	12	28	-0.00691823	1,00000000000000e+00	1,00000000000000e+00
lmo0035	lmo0035	39385	40470	+	glucosamine--fructose-6-phosphate aminotransferase	29	33	37	39	28	42	0,186968788444177803	6,12525085159012e-01	9,78019258357864e-01
lmo0036	lmo0036	40705	41730	+	putrescine carbamoyltransferase	18	46	42	41	33	50	0,311458193467948119	3,81311708878452e-01	9,16701974805863e-01
lmo0037	lmo0037	41803	43188	+	amino acid transporter	24	73	52	75	47	86	0,557571189956514557	1,26195718680198e-01	7,20577156943844e-01
lmo0038	lmo0038	43175	44266	+	agmatine deiminase	16	67	34	52	41	75	0,594142794896655002	1,50702649774640e-01	7,45748787599609e-01
lmo0039	lmo0039	44282	45223	+	carbamate kinase	25	65	59	66	69	102	0,756254296375369672	2,59845563236308e-02	3,84498884077902e-01
lmo0040	lmo0040	45325	46434	+	agmatine deiminase	66	109	127	67	61	93	-0.375891	2,19928933430885e-01	8,21010744982221e-01
lmo0041	lmo0041	46451	47230	+	hypothetical protein	13	35	75	24	30	51	-0.103228	8,59418677504166e-01	1,00000000000000e+00
lmo0042	lmo0042	47335	47994	+	DedA protein	729	591	798	744	518	836	-0.00127959	9,97138012894141e-01	1,00000000000000e+00
lmo0043	lmo0043	48074	49306	+	arginine deiminase	145	1498	961	1212	978	1693	0,718257463521773443	1,62709461299192e-01	7,56029132045873e-01
lmo0044	rpsF	49585	49878	+	30S ribosomal protein S6	18491	19020	21565	19191	13491	20985	-0.109894	7,58880438047170e-01	1,00000000000000e+00
lmo0045	ssb	49934	50470	+	single-strand binding protein	42825	42783	44274	41398	30809	41626	-0.158617	6,57127497134579e-01	9,83507022186189e-01
lmo0046	rpsR	50514	50753	+	30S ribosomal protein S18	7891	7101	7123	7159	5041	6054	-0.247005	5,21347349712588e-01	9,52040032882796e-01
lmo0047	lmo0047	50907	51518	+	hypothetical protein	41	71	156	36	66	115	-0.20665	6,35250341634158e-01	9,78594755214158e-01
lmo0048	lmo0048	51775	52389	+	sensor histidine kinase AgrB	7922	5702	7491	3414	2780	3755	-1.07542	5,09322001874558e-03	1,21685514947863e-01
lmo0049	lmo0049	52373	52534	+	hypothetical protein	399	583	1823	255	367	835	-0.857183	5,56882234679162e-02	5,58922750511537e-01
lmo0050	lmo0050	52630	53925	+	histidine kinase	660	929	1698	439	434	782	-0.911518	5,94423537418223e-03	1,35341622454448e-01
lmo0051	lmo0051	53944	54672	+	response regulator	1181	1072	1299	779	507	751	-0.775092	1,84867706119940e-02	3,04606731865442e-01
lmo0052	lmo0052	54839	56812	+	hypothetical protein	1300	1749	1810	1660	1388	1881	0,083836846606480886	8,01152521029814e-01	1,00000000000000e+00
lmo0053	rplI	56815	57261	+	50S ribosomal protein L9	330	583	862	391	447	879	0,018277248674270542	9,56629829009605e-01	1,00000000000000e+00
lmo0054	dnaC	57286	58638	+	replicative DNA helicase	1998	2309	2075	2314	1743	2026	-0.0159043	9,64428233095505e-01	1,00000000000000e+00
lmo0055	purA	58897	60189	+	adenylosuccinate synthetase	3317	3055	3514	3567	2684	3780	0,047153038080973916	8,94749936739416e-01	1,00000000000000e+00
lmo0056	lmo0056	60506	60799	+	heat shock protein	111	96	84	48	31	37	-1.3066	5,04971930954206e-04	1,83260066588064e-02
lmo0057	lmo0057	60948	64154	+	hypothetical protein	4	3	7	9	6	8	0,763974949378353307	1,95430008393028e-01	7,97926230261514e-01
lmo0058	lmo0058	64144	64659	+	hypothetical protein	0	1	2	1	0	0	-1.23515	6,36173896595338e-01	9,78594755214158e-01
lmo0059	lmo0059	64677	64928	+	hypothetical protein	0	1	0	1	0	1	0,827271815145689815	1,00000000000000e+00	1,00000000000000e+00
lmo0060	lmo0060	64950	66146	+	hypothetical protein	1	0	6	4	7	5	1,254297793092009394	7,20116702197495e-02	6,01916788688110e-01
lmo0061	lmo0061	66160	70656	+	hypothetical protein	18	31	27	20	12	27	-0.322481	4,00728639341333e-01	9,17814931263771e-01
lmo0062	lmo0062	70676	71071	+	hypothetical protein	0	1	0	0	0	1	0,032068923613427704	1,00000000000000e+00	1,00000000000000e+00
lmo0063	lmo0063	71064	71363	+	hypothetical protein	0	0	1	0	0	1	0,036935182830870918	1,00000000000000e+00	1,00000000000000e+00
lmo0064	lmo0064	71360	72061	+	hypothetical protein	2	4	2	3	1	1	-0.583098	6,10336643441356e-01	9,77608312598737e-01
lmo0065	lmo0065	72062	72394	+	hypothetical protein	0	3	1	1	0	1	-0.829504	7,01680528654919e-01	9,95342981094541e-01
lmo0066	lmo0066	72408	74222	+	toxin	22	39	40	39	29	50	0,284267648293946462	3,89109190820244e-01	9,17814931263771e-01
lmo0067	lmo0067	74239	75228	+	dinitrogenase reductase ADP-ribosylation protein	9	24	46	18	21	41	0,114008752999583449	8,28579427964914e-01	1,00000000000000e+00
lmo0068	lmo0068	75342	75665	+	hypothetical protein	2	5	9	2	5	11	0,220319678656099471	8,85284208589807e-01	1,00000000000000e+00
lmo0069	lmo0069	75832	76125	+	hypothetical protein	2	12	12	1	3	15	-0.426225	5,35156458838923e-01	9,55766421217694e-01
lmo0070	lmo0070	76262	76984	+	hypothetical protein	1	3	21	8	9	26	0,870541089725559769	2,19506370349201e-01	8,21010744982221e-01
lmo0071	lmo0071	77149	77406	+	hypothetical protein	4	8	15	7	6	15	0,110071574858218751	9,13141353800369e-01	1,00000000000000e+00
lmo0072	lmo0072	77863	78066	+	hypothetical protein	6	14	21	13	8	26	0,242219480627450384	6,47035297984189e-01	9,80450767982479e-01
lmo0073	lmo0073	78090	78374	+	hypothetical protein	13	14	28	16	12	19	-0.156174	7,73865042908723e-01	1,00000000000000e+00
lmo0074	lmo0074	78362	78811	+	hypothetical protein	8	20	23	8	10	27	-0.13891	7,83993703183823e-01	1,00000000000000e+00
lmo0075	lmo0075	79047	79820	+	carboxyphosphonoenolpyruvate phosphonomutase	132	217	206	192	118	184	-0.0997712	7,40260461395890e-01	9,99188506211835e-01
lmo0076	lmo0076	79817	80869	+	O6-methylguanine-DNA methyltransferase	399	482	400	495	278	357	-0.133007	6,77166088833729e-01	9,86199591430219e-01
lmo0077	lmo0077	80892	81530	-	hypothetical protein	400	339	328	320	201	200	-0.526037	1,31731804330987e-01	7,24904190051707e-01
lmo0078	lmo0078	81661	82617	+	phosphoglycerate dehydrogenase	554	479	418	510	399	469	-0.0590246	8,57491081425107e-01	1,00000000000000e+00
lmo0079	lmo0079	82959	84437	+	hypothetical protein	33	72	75	26	24	66	-0.600713	1,08879586770151e-01	6,88713253121035e-01
lmo0080	lmo0080	84451	84849	+	hypothetical protein	4	11	18	11	8	19	0,269932850201032193	5,85950951196935e-01	9,71445524230459e-01
lmo0081	lmo0081	85025	85627	+	hypothetical protein	3	16	43	9	18	23	-0.131838	8,55826220402025e-01	1,00000000000000e+00
lmo0082	lmo0082	85902	86228	+	hypothetical protein	43	73	78	70	50	70	0,051667345948192042	8,83654204859591e-01	1,00000000000000e+00
lmo0083	lmo0083	86323	86691	-	MerR family transcriptional regulator	22	35	44	45	36	59	0,536343483519950426	1,07675529948282e-01	6,88150918466102e-01
lmo0084	lmo0084	86747	87730	-	oxidoreductase	86	90	114	95	104	164	0,355751098798036014	2,42066645645001e-01	8,43262543212903e-01
lmo0085	lmo0085	88121	88810	+	hypothetical protein	0	2	2	2	2	1	0,373894217520808703	1,00000000000000e+00	1,00000000000000e+00
lmo0086	lmo0086	88888	94767	+	hypothetical protein	18	20	25	29	21	31	0,415233673029579586	2,48739525410220e-01	8,52014598985784e-01
lmo0087	lmo0087	94764	97070	+	hypothetical protein	3	3	9	2	4	5	-0.365682	7,26216269579203e-01	9,98227856472727e-01
lmo0088	lmo0088	97127	97369	+	ATP synthase subunit C	0	1	0	1	0	1	0,827274295039722829	9,99999999999999e-01	1,00000000000000e+00
lmo0089	lmo0089	97381	98412	+	ATP synthase subunit delta	0	1	7	3	4	6	0,765359407580916140	3,37095988480725e-01	9,03857419031042e-01
lmo0090	lmo0090	98409	99905	+	ATP synthase F0F1 subunit alpha	11	29	12	16	22	24	0,325607835061581141	4,88308840602294e-01	9,32699164561476e-01
lmo0091	lmo0091	99902	100771	+	ATP synthase subunit gamma	1	15	13	3	2	14	-0.564382	4,33319315200106e-01	9,24325792868224e-01
lmo0092	lmo0092	100772	102142	+	ATP synthase F0F1 subunit beta	19	57	42	39	35	40	0,060262002152987576	8,66862902301889e-01	1,00000000000000e+00
lmo0093	lmo0093	102155	102478	+	ATP synthase subunit epsilon	11	13	13	18	15	17	0,492853034258658784	2,52836946814358e-01	8,52456073767528e-01
lmo0094	lmo0094	102468	103028	+	hypothetical protein	39	56	52	66	43	65	0,298627701194251749	3,63728383709907e-01	9,12772860565813e-01
lmo0095	lmo0095	103204	103836	+	hypothetical protein	28	68	75	50	51	78	0,158562120793092814	6,54283393304663e-01	9,82865473093628e-01
lmo0096	lmo0096	104134	105099	+	PTS mannose transporter subunit IIAB	6670	6388	10471	2749	2547	4329	-1.25324	6,41007787941083e-04	2,18782062860367e-02
lmo0097	lmo0097	105123	105929	+	PTS mannose transporter subunit IIC	5564	4919	7116	1801	1812	2645	-1.46012	5,51238043685468e-05	2,39454465340339e-03
lmo0098	lmo0098	105951	106862	+	PTS mannose transporter subunit IID	10025	8518	11168	5124	3444	4955	-1.10754	3,39609830521161e-03	8,77172418111863e-02
lmo0099	lmo0099	106988	107377	+	hypothetical protein	1870	2050	2408	1153	910	1310	-0.862493	1,03035694125222e-02	2,06575758781128e-01
lmo0100	lmo0100	107499	107849	+	hypothetical protein	431	602	521	892	514	795	0,550086613791525236	6,88825437345361e-02	5,93306613055511e-01
lmo0101	lmo0101	107915	108208	-	transcriptional regulator	80	115	141	128	89	214	0,383740561878066933	2,18050022654415e-01	8,18258396531687e-01
lmo0102	lmo0102	108320	108610	+	hypothetical protein	92	179	174	108	87	138	-0.342405	2,54649429129112e-01	8,52456073767528e-01
lmo0103	lmo0103	108624	109256	+	NADH oxidase	234	335	243	238	166	181	-0.404615	2,04541512022117e-01	8,12401212646132e-01
lmo0104	lmo0104	109349	109720	+	hypothetical protein	516	421	384	432	356	343	-0.193237	5,72072469974190e-01	9,69154711644741e-01
lmo0105	lmo0105	110013	112283	+	chitinase B	12	34	21	43	19	51	0,791508927885505087	5,82604077369078e-02	5,64299287100387e-01
lmo0106	lmo0106	112386	113288	+	transcriptional regulator	154	187	143	293	211	198	0,605150779882841383	7,11107303497914e-02	6,01130371170014e-01
lmo0107	lmo0107	113313	115094	-	ABC transporter ATP-binding protein	63	84	117	70	92	115	0,152059473991267402	6,27349770439149e-01	9,78594755214158e-01
lmo0108	lmo0108	115087	116829	-	ABC transporter ATP-binding protein	47	62	68	44	38	64	-0.233377	4,78858052951398e-01	9,27987450684892e-01
lmo0109	lmo0109	116972	117805	+	AraC family transcriptional regulator	44	81	110	43	51	102	-0.20245	5,74209532131527e-01	9,69154711644741e-01
lmo0110	lmo0110	117841	118956	+	lipase	136	194	172	153	154	198	0,068124030731992566	8,17354666151577e-01	1,00000000000000e+00
lmo0111	lmo0111	119063	119770	+	hypothetical protein	349	477	418	506	443	511	0,299636152923353050	3,00026631149238e-01	8,81862966186058e-01
lmo0112	lmo0112	119740	120435	-	Fnr/Crp family transcriptional regulator	189	279	278	258	246	332	0,231432622611889183	4,11909692824221e-01	9,17869353510753e-01
lmo0113	lmo0113	120654	121106	-	hypothetical protein	172	274	247	214	176	266	-0.021098	9,50248658653216e-01	1,00000000000000e+00
lmo0114	lmo0114	121112	121447	-	repressor C1	125	209	226	140	143	229	-0.0653447	8,33113782669514e-01	1,00000000000000e+00
lmo0115	lmaD	121664	122092	+	hypothetical protein	8	17	25	13	16	42	0,540421769507832161	2,58397750879772e-01	8,52456073767528e-01
lmo0116	lmaC	122104	122520	+	hypothetical protein	26	35	40	26	36	35	0,027352424693482799	9,33663974408160e-01	1,00000000000000e+00
lmo0117	lmaB	122798	123187	+	antigen B	668	966	809	667	617	910	-0.111928	7,09417890830026e-01	9,97433107760408e-01
lmo0118	lmaA	123200	123712	+	antigen A	779	1072	903	756	713	1085	-0.0746544	8,09468918672663e-01	1,00000000000000e+00
lmo0119	lmo0119	123760	124062	+	hypothetical protein	89	153	183	92	83	194	-0.169243	5,97814512184468e-01	9,75166616383931e-01
lmo0120	lmo0120	124104	124508	+	hypothetical protein	142	279	260	174	136	262	-0.197363	5,01005105815177e-01	9,39298670582380e-01
lmo0121	lmo0121	124495	126363	+	phage tail protein	816	1093	973	823	573	875	-0.301769	3,29454801030745e-01	8,97031322070389e-01
lmo0122	lmo0122	126360	127178	+	hypothetical protein	316	373	393	282	202	383	-0.301861	2,75921013947685e-01	8,69302798887925e-01
lmo0123	lmo0123	127188	128324	+	hypothetical protein	200	391	386	179	159	394	-0.391818	2,19508281085974e-01	8,21010744982221e-01
lmo0124	lmo0124	128314	128613	+	hypothetical protein	34	69	70	28	27	69	-0.449135	2,14470929342792e-01	8,14421396590444e-01
lmo0125	lmo0125	128628	129203	+	hypothetical protein	78	154	183	51	80	141	-0.543565	1,25078387414595e-01	7,20577156943844e-01
lmo0126	lmo0126	129218	129697	+	hypothetical protein	110	159	184	89	108	164	-0.26931	3,69638474731452e-01	9,12772860565813e-01
lmo0127	lmo0127	129694	130230	+	hypothetical protein	89	161	166	104	71	164	-0.255939	4,04626531733127e-01	9,17814931263771e-01
lmo0128	lmo0128	130249	130671	+	hypothetical protein	57	106	91	42	45	79	-0.565097	7,90481147511616e-02	6,16536190811012e-01
lmo0129	lmo0129	130652	131380	+	N-acetylmuramoyl-L-alanine amidase	77	198	229	86	110	216	-0.216149	5,56933072267351e-01	9,64839000116577e-01
lmo0130	lmo0130	131419	133773	-	5%27-nucleotidase	913	768	1339	353	344	579	-1.21524	1,17183604843719e-04	5,01440888189467e-03
lmo0131	lmo0131	133961	134710	+	hypothetical protein	58	122	148	88	81	160	0,072881766101116172	8,31209334057850e-01	1,00000000000000e+00
lmo0132	lmo0132	134782	136290	-	inosine 5-monophosphate dehydrogenase	5037	3855	4064	4187	2901	3380	-0.290556	4,56570043188302e-01	9,27429430919464e-01
lmo0133	lmo0133	136469	136702	+	hypothetical protein	48	507	256	661	348	551	1,095690895348226057	3,29253390006998e-02	4,31036287283134e-01
lmo0134	lmo0134	136714	136992	+	hypothetical protein	58	572	273	705	399	479	0,983055699375788183	5,57930563819217e-02	5,58922750511537e-01
lmo0135	lmo0135	137323	138897	+	peptide ABC transporter substrate-binding protein	24472	27443	36747	16643	13313	23799	-0.688287	5,08938120089229e-02	5,34478238203597e-01
lmo0136	lmo0136	138999	139949	+	peptide ABC transporter permease	7396	9229	8185	8448	4621	6202	-0.31202	4,16312405286246e-01	9,19134194274155e-01
lmo0137	lmo0137	139960	140853	+	peptide ABC transporter permease	10741	11555	8489	11796	6600	7033	-0.233553	5,74398937442552e-01	9,69154711644741e-01
lmo0138	lmo0138	141052	141336	+	hypothetical protein	4	7	4	5	4	6	0,049515771086405064	1,00000000000000e+00	1,00000000000000e+00
lmo0139	lmo0139	141337	141705	+	hypothetical protein	7	4	12	1	1	3	-2.07853	5,94804479569600e-03	1,35341622454448e-01
lmo0140	lmo0140	141618	143006	+	hypothetical protein	26	35	42	21	19	34	-0.428104	2,36866002077857e-01	8,41505363020093e-01
lmo0141	lmo0141	143016	143258	+	hypothetical protein	1	0	0	0	1	0	0,038654354363635721	1,00000000000000e+00	1,00000000000000e+00
lmo0142	lmo0142	143366	143722	+	hypothetical protein	0	3	7	2	1	2	-0.856855	4,76265504325855e-01	9,27987450684892e-01
lmo0142	lmo0142	143986	144273	+	hypothetical protein	0	3	7	2	1	2	1,174738856361792649	3,74322144997011e-01	9,12772860565813e-01
lmo0143	lmo0143	144097	144273	+	hypothetical protein	0	0	0	0	0	0	0	1,00000000000000e+00	1,00000000000000e+00
lmo0144	lmo0144	144397	144840	+	hypothetical protein	2	11	7	2	3	7	-0.661797	3,73556222847176e-01	9,12772860565813e-01
lmo0146	lmo0146	145354	145560	+	hypothetical protein	2	0	3	2	1	3	0,286596474807548074	1,00000000000000e+00	1,00000000000000e+00
lmo0147	lmo0147	145869	146306	+	hypothetical protein	3	3	6	1	1	8	-0.242254	7,07785182297136e-01	9,97433107760408e-01
lmo0148	lmo0148	146306	146656	+	hypothetical protein	1	1	1	0	0	3	0,019430019523554970	1,00000000000000e+00	1,00000000000000e+00
lmo0149	lmo0149	146764	147381	+	hypothetical protein	9	16	26	13	17	27	0,233535762047865858	5,92813472994282e-01	9,72309054390507e-01
lmo0150	lmo0150	147399	147764	+	hypothetical protein	14	24	29	17	13	32	-0.0696027	8,54373668021162e-01	1,00000000000000e+00
lmo0151	lmo0151	147884	148291	+	hypothetical protein	26	52	66	35	34	56	-0.122908	7,69669731427047e-01	1,00000000000000e+00
lmo0152	lmo0152	148354	150009	-	peptide ABC transporter substrate-binding protein	15068	17443	18102	12028	6729	10228	-0.760863	4,09968677731116e-02	4,88038611213377e-01
lmo0153	lmo0153	150232	151173	+	zinc ABC transporter substrate-binding protein	25	32	56	5	12	33	-1.15522	1,37082698639430e-02	2,49516470552946e-01
lmo0154	lmo0154	151186	151890	+	zinc ABC transporter ATP-binding protein	27	28	28	16	11	24	-0.682999	6,52039693832776e-02	5,84422207447696e-01
lmo0155	lmo0155	151839	152645	+	zinc ABC transporter permease	41	47	50	35	18	32	-0.65777	5,98980707956040e-02	5,70657641161595e-01
lmo0156	lmo0156	152648	153328	-	hypothetical protein	19	25	36	22	18	26	-0.206842	6,08362314821982e-01	9,77608312598737e-01
lmo0157	lmo0157	153608	155947	+	ATP-dependent helicase	150	225	317	153	167	260	-0.178574	5,48844259637781e-01	9,59580510818715e-01
lmo0158	lmo0158	155993	156805	+	hypothetical protein	205	464	479	250	255	470	-0.164473	5,96536643911496e-01	9,74513138515248e-01
lmo0159	lmo0159	157089	159470	+	peptidoglycan binding protein	12	39	50	38	29	45	0,263647548999454751	4,95421557992329e-01	9,35650485703491e-01
lmo0160	lmo0160	159663	161378	+	peptidoglycan binding protein	123	169	203	99	133	221	-0.0842282	7,92088209605595e-01	1,00000000000000e+00
lmo0161	lmo0161	161420	162250	-	hypothetical protein	2097	1320	1585	1157	788	962	-0.783821	4,14175292480502e-02	4,88038611213377e-01
lmo0162	lmo0162	162467	163459	+	DNA polymerase III subunit delta%27	3660	2320	3411	2364	1677	2529	-0.519996	1,72165338258159e-01	7,62902665820931e-01
lmo0163	lmo0163	163465	164298	+	hypothetical protein	2746	1819	2105	2048	1251	1665	-0.430482	2,74561963377752e-01	8,68286111934400e-01
lmo0164	lmo0164	164309	164698	+	DNA replication intiation control protein YabA	1008	680	830	702	494	608	-0.472508	1,74345222466799e-01	7,65463633709516e-01
lmo0165	lmo0165	164756	165508	+	hypothetical protein	186	241	338	113	103	183	-0.886673	2,37585051456919e-03	6,49446171663947e-02
lmo0166	lmo0166	165492	165764	+	GIY-YIG nuclease	77	118	176	49	76	134	-0.457178	1,94824018198619e-01	7,96805221362969e-01
lmo0167	lmo0167	165761	166642	+	hypothetical protein	737	821	923	596	461	690	-0.466326	1,09000234143020e-01	6,88713253121035e-01
lmo0168	lmo0168	166687	166971	-	AbrB family transcriptional regulator	73	87	107	96	72	117	0,141940811904457342	6,49838783321072e-01	9,80772646934473e-01
lmo0169	lmo0169	167086	167943	+	glucose transporter	123	1959	1186	1062	880	1480	0,219911221886121583	7,01873037603754e-01	9,95342981094541e-01
lmo0170	lmo0170	168005	169270	+	hypothetical protein	608	4790	3186	3903	2873	4685	0,561238063165692136	2,59187722044075e-01	8,52456073767528e-01
lmo0171	lmo0171	169510	172008	+	internalin	249	232	307	229	175	279	-0.178405	5,35307330557184e-01	9,55766421217694e-01
lmo0174	lmo0174	172903	173208	-	transposase	4	8	12	9	6	8	0,018716291519765497	1,00000000000000e+00	1,00000000000000e+00
lmo0175	lmo0175	173309	174556	-	peptidoglycan-binding protein	10	10	15	12	9	14	0,053185054006360706	1,00000000000000e+00	1,00000000000000e+00
lmo0176	lmo0176	174834	175694	+	glucose transporter	665	507	680	348	283	400	-0.829543	7,36795715343569e-03	1,57641292230598e-01
lmo0177	metS	175766	177760	+	methionyl-tRNA synthetase	4606	4133	5984	2882	2743	4341	-0.538055	1,29571335670828e-01	7,20577156943844e-01
lmo0178	lmo0178	177924	179138	+	xylose repressor	51	61	77	62	61	77	0,149736736475888615	6,43501665166784e-01	9,78594755214158e-01
lmo0179	lmo0179	179174	180052	+	sugar ABC transporter permease	41	33	83	44	38	68	-0.0108102	1,00000000000000e+00	1,00000000000000e+00
lmo0180	lmo0180	180052	180900	+	sugar ABC transporter permease	10	23	37	28	25	36	0,448095960302418495	2,41167705661589e-01	8,43204648941188e-01
lmo0181	lmo0181	180928	182184	+	sugar ABC transporter substrate-binding protein	31	66	93	28	50	71	-0.248628	5,37722789474761e-01	9,55766421217694e-01
lmo0182	lmo0182	182267	185569	+	alpha-glucosidase	60	88	109	63	84	107	0,063153863041565131	8,54023240592124e-01	1,00000000000000e+00
lmo0183	lmo0183	185572	187863	+	alpha-glucosidase	69	109	132	78	90	126	0.00121895	1,00000000000000e+00	1,00000000000000e+00
lmo0184	lmo0184	187867	189528	+	oligo-1%2C6-glucosidase	105	168	196	105	118	242	0,022232741132829525	9,50930933768942e-01	1,00000000000000e+00
lmo0185	lmo0185	189625	190398	+	hypothetical protein	351	423	459	441	325	430	0,016008117858501175	9,57825864597956e-01	1,00000000000000e+00
lmo0186	lmo0186	190690	191916	+	hypothetical protein	2029	2878	2927	2819	2959	4238	0,411093725095315887	2,27426914677060e-01	8,33101905064964e-01
lmo0187	lmo0187	192018	192593	+	hypothetical protein	93	141	186	83	83	173	-0.267816	3,93212175215401e-01	9,17814931263771e-01
lmo0188	ksgA	192586	193473	+	dimethyladenosine transferase	289	350	554	229	238	413	-0.384939	1,87581811340206e-01	7,89716671236961e-01
lmo0189	lmo0189	193593	193850	+	Veg protein	2023	1541	2152	2314	1551	2302	0,126738427696493600	7,26209273326833e-01	9,98227856472727e-01
lmo0190	ipk	193989	194870	+	4-diphosphocytidyl-2-C-methyl-D-erythritol kinase	1835	2345	2247	2147	1402	1983	-0.16433	6,31786300294515e-01	9,78594755214158e-01
lmo0191	lmo0191	194892	195629	+	phospho-beta-glucosidase	2417	2976	2939	3322	1982	2908	0,027542615152304873	9,38176673694854e-01	1,00000000000000e+00
lmo0192	lmo0192	195793	196611	+	PurR family transcriptional regulator	1154	1436	1638	1038	980	1357	-0.267337	3,94012082548850e-01	9,17814931263771e-01
lmo0193	lmo0193	196786	197463	+	hypothetical protein	292	407	666	239	348	714	-0.0278013	9,37942958453949e-01	1,00000000000000e+00
lmo0194	lmo0194	197512	198204	+	ABC transporter%2C ATP-binding protein	266	347	441	239	269	426	-0.122218	6,67906130318011e-01	9,86199591430219e-01
lmo0195	lmo0195	198201	199409	+	ABC transporter permease	881	1003	1312	1022	924	1332	0,092280605233723584	7,68383202006542e-01	1,00000000000000e+00
lmo0196	lmo0196	200094	200402	+	regulatory protein SpoVG	13966	15805	14703	18478	11853	17304	0,131813316697865307	7,20916361446152e-01	9,97433107760408e-01
lmo0197	lmo0197	200522	200830	+	regulatory protein SpoVG	7074	7410	6007	8969	5452	6312	0,054400060593932952	8,91571361137570e-01	1,00000000000000e+00
lmo0198	glmU	201217	202590	+	bifunctional N-acetylglucosamine-1-phosphate uridyltransferase/glucosamine-1-phosphate acetyltransferase	1971	2599	2948	1736	1929	3458	-0.049409	8,86656922075295e-01	1,00000000000000e+00
lmo0199	prs	202641	203597	+	ribose-phosphate pyrophosphokinase	5002	4330	4069	4373	3700	4163	-0.107452	7,77723918452385e-01	1,00000000000000e+00
lmo0200	prfA	203640	204353	-	listeriolysin positive regulatory protein	51	163	146	136	109	237	0,492140571700873775	1,60222259695083e-01	7,56029132045873e-01
lmo0201	plcA	204624	205577	-	phosphatidylinositol-specific phospholipase c	10	11	15	13	22	24	0,775147931200587892	8,08691117387931e-02	6,19235666226549e-01
lmo0202	hly	205819	207408	+	listeriolysin O precursor	19	24	36	18	25	48	0,241462786403153828	5,77361169345851e-01	9,69154711644741e-01
lmo0203	mpl	207739	209271	+	Zinc metalloproteinase precursor	11	21	27	14	19	18	-0.106435	8,95402569801194e-01	1,00000000000000e+00
lmo0204	actA	209470	211389	+	actin-assembly inducing protein precursor	23	24	29	24	39	44	0,550620122119893418	1,45068435196033e-01	7,41405160267863e-01
lmo0205	plcB	211425	212294	+	phospholipase C	9	10	19	19	19	27	0,836316250415980234	4,10067810740131e-02	4,88038611213377e-01
lmo0206	lmo0206	212366	212689	+	hypothetical protein	5	5	1	6	7	7	0,880855654302896252	2,22316966818758e-01	8,27769797232960e-01
lmo0207	lmo0207	212824	213285	+	hypothetical protein	6	9	14	13	6	11	0,116627956363246188	9,16692894514419e-01	1,00000000000000e+00
lmo0208	lmo0208	213336	213668	-	hypothetical protein	415	767	633	936	903	1092	0,780110782127176883	1,15511143772271e-02	2,19318178274902e-01
lmo0209	lmo0209	213735	214409	-	hypothetical protein	150	183	269	153	131	228	-0.180576	5,37653475061869e-01	9,55766421217694e-01
lmo0210	ldh	214486	215427	-	L-lactate dehydrogenase	18823	9290	9583	13615	6542	9057	-0.418655	3,76772528579640e-01	9,12772860565813e-01
lmo0211	ctc	215721	216344	+	50S ribosomal protein L25	3091	7701	4835	14792	8546	11574	1,256369788537601950	2,08246278044848e-03	5,91113975277033e-02
lmo0212	lmo0212	216434	217018	+	hypothetical protein	105	151	168	98	137	168	0.00302219	1,00000000000000e+00	1,00000000000000e+00
lmo0213	pth	217125	217685	+	peptidyl-tRNA hydrolase	1131	1448	1381	1653	1047	1455	0,123743012807773584	7,08110862478141e-01	9,97433107760408e-01
lmo0214	mfd	217800	221339	+	transcription-repair coupling factor	1536	2877	2828	1716	1700	2342	-0.242903	4,75070755044653e-01	9,27811890131485e-01
lmo0215	lmo0215	221370	222959	+	hypothetical protein	1043	1788	1698	1166	1101	1500	-0.18708	5,59061207747272e-01	9,64839000116577e-01
lmo0216	lmo0216	222983	223261	+	hypothetical protein	440	684	780	582	506	802	0,056184766586708373	8,42252497758771e-01	1,00000000000000e+00
lmo0217	lmo0217	223490	223876	+	DivIC protein	902	1228	1356	828	715	1158	-0.319551	2,98459373730906e-01	8,81862966186058e-01
lmo0218	lmo0218	224027	224455	+	hypothetical protein	1876	2428	2654	1808	1487	2617	-0.201498	5,43168114366073e-01	9,57895757228808e-01
lmo0219	lmo0219	224562	226508	+	hypothetical protein	933	1618	2015	1122	1108	2017	-0.0397457	9,06053387327989e-01	1,00000000000000e+00
lmo0220	ftsH	226854	228929	+	cell division protein FtsH	16612	22538	19294	23458	16149	22963	0,146648897286597024	6,84071466448914e-01	9,88524644308991e-01
lmo0221	lmo0221	229045	229824	+	pantothenate kinase	1511	2129	2061	2385	1632	2524	0,251050120957286738	4,55582934550006e-01	9,27429430919464e-01
lmo0222	hslO	229840	230724	+	heat shock protein 33	2026	2739	2208	3350	2017	2776	0,273597719676996753	4,47272665389222e-01	9,27429430919464e-01
lmo0223	cysK	230840	231766	+	cysteine synthase	10537	12139	10054	11837	7591	9753	-0.126405	7,40101264371514e-01	9,99188506211835e-01
lmo0224	sul	232662	233477	+	dihydropteroate synthases	239	428	413	342	276	410	0.00522758	9,87167878542032e-01	1,00000000000000e+00
lmo0225	folA	233491	233865	+	dihydroneopterin aldolase	79	171	230	132	83	192	-0.16409	6,28165880289655e-01	9,78594755214158e-01
lmo0226	folK	233858	234337	+	7%2C8-dihydro-6-hydroxymethylpterin pyrophosphokinase	120	205	289	130	123	289	-0.136639	6,74500270310092e-01	9,86199591430219e-01
lmo0227	lmo0227	234414	235409	+	hypothetical protein	2623	2762	3396	3143	2632	3526	0,134299319373756165	6,96631137670559e-01	9,95342981094541e-01
lmo0228	lysS	235524	237020	+	lysyl-tRNA synthetase	8424	8253	10571	5909	5227	7308	-0.522547	1,48218548790692e-01	7,44434355806405e-01
lmo0229	lmo0229	248555	249013	+	CtsR family transcriptional regulator	20	39	67	20	15	38	-0.714883	8,00876020023117e-02	6,17234287474805e-01
lmo0230	lmo0230	249026	249544	+	hypothetical protein	32	72	60	28	20	53	-0.663628	7,14982408681461e-02	6,01130371170014e-01
lmo0231	lmo0231	249541	250563	+	ATP:guanido phosphotransferase	115	360	279	246	184	342	0,118113770949201141	7,22472897572802e-01	9,97648679545201e-01
lmo0232	clpC	250592	253054	+	endopeptidase Clp ATP-binding chain C	1165	3002	2244	2411	1773	2862	0,221842136634745501	5,42229939403267e-01	9,57895757228808e-01
lmo0233	lmo0233	253200	254573	+	DNA repair protein RadA	253	241	335	182	185	293	-0.300253	3,02183864523283e-01	8,82241486342417e-01
lmo0234	lmo0234	254707	255780	+	hypothetical protein	490	1265	1435	610	681	1405	-0.170397	6,42853746557763e-01	9,78594755214158e-01
lmo0235	ispD	255800	256498	+	2-C-methyl-D-erythritol 4-phosphate cytidylyltransferase	376	768	717	402	465	708	-0.164532	5,88545847777855e-01	9,71445524230459e-01
lmo0236	ispF	256491	256964	+	2-C-methyl-D-erythritol 2%2C4-cyclodiphosphate synthase	500	901	935	518	480	879	-0.260314	3,78837617319340e-01	9,15018912261625e-01
lmo0237	gltX	256983	258458	+	glutamyl-tRNA synthetase	2830	4345	4278	4102	3085	4462	0,092801219904181276	7,87689121478954e-01	1,00000000000000e+00
lmo0238	cysE	258856	259470	+	serine O-acetyltransferase	370	397	313	428	261	333	-0.0496369	8,79738466049075e-01	1,00000000000000e+00
lmo0239	cysS	259477	260892	+	cysteinyl-tRNA synthetase	495	629	650	532	411	644	-0.118164	6,75017105439415e-01	9,86199591430219e-01
lmo0240	lmo0240	260896	261306	+	hypothetical protein	62	108	123	66	60	126	-0.172815	5,96433589712947e-01	9,74513138515248e-01
lmo0241	lmo0241	261306	262061	+	hypothetical protein	97	121	140	79	69	115	-0.402749	1,66131270732089e-01	7,56029132045873e-01
lmo0242	lmo0242	262064	262576	+	hypothetical protein	65	138	177	74	62	137	-0.411438	2,16381703806795e-01	8,16900956342945e-01
lmo0243	sigH	262657	263262	+	RNA polymerase factor sigma-70	156	267	319	163	200	313	-0.0617931	8,44403584973032e-01	1,00000000000000e+00
lmo0244	rpmG	263366	263515	+	50S ribosomal protein L33 type II	1905	1731	2216	1677	1387	2294	-0.113748	7,38684923068288e-01	9,99188506211835e-01
lmo0245	secE	263535	263714	+	preprotein translocase subunit SecE	355	401	685	414	375	539	-0.0393416	8,96000657723760e-01	1,00000000000000e+00
lmo0246	nusG	263844	264377	+	transcription antitermination protein NusG	2595	3388	3643	2791	2334	3329	-0.130049	7,00355524966338e-01	9,95342981094541e-01
lmo0247	lmo0247	264432	264902	+	hypothetical protein	44	72	68	22	26	49	-0.884216	1,05161465018170e-02	2,09373555699370e-01
lmo0248	rplK	265029	265454	+	50S ribosomal protein L11	51690	49648	47436	45100	31027	39764	-0.332856	3,70198027918209e-01	9,12772860565813e-01
lmo0249	rplA	265494	266183	+	50S ribosomal protein L1	53370	49960	49154	42979	32297	38037	-0.394342	2,89652997202419e-01	8,80084817577152e-01
lmo0250	rplJ	266431	266931	+	50S ribosomal protein L10	46699	50911	50889	40154	30204	41401	-0.37265	2,91791219995670e-01	8,80084817577152e-01
lmo0251	rplL	267010	267372	+	50S ribosomal protein L7/L12	26499	27259	26607	23108	16134	20897	-0.382127	2,99812583353057e-01	8,81862966186058e-01
lmo0252	lmo0252	267530	267916	+	penicilinase repressor	96	75	157	51	73	122	-0.382922	2,83649767486035e-01	8,77264167618622e-01
lmo0253	lmo0253	267909	268949	+	penicillinase antirepressor	75	84	136	66	65	109	-0.243886	4,38573133388308e-01	9,27373265485842e-01
lmo0254	lmo0254	269067	269729	+	hypothetical protein	2	2	5	3	7	8	1,035859890389660976	1,20223682311247e-01	7,12896982894670e-01
lmo0255	lmo0255	269754	270257	+	hypothetical protein	2	6	4	4	2	7	0,154922879104177513	8,55957171149005e-01	1,00000000000000e+00
lmo0256	lmo0256	270372	270977	+	hypothetical protein	317	370	478	219	262	406	-0.349945	2,20815356479771e-01	8,23247889502604e-01
lmo0257	lmo0257	271324	272502	+	hypothetical protein	110	152	227	128	109	147	-0.256094	3,95607658175720e-01	9,17814931263771e-01
lmo0258	rpoB	273003	276557	+	DNA-directed RNA polymerase subunit beta	33257	46070	44220	29493	26746	38603	-0.329866	3,46101928108206e-01	9,10183012148631e-01
lmo0259	rpoC	276728	280333	+	DNA-directed RNA polymerase subunit beta%27	31921	45806	44014	26085	25896	39249	-0.368505	2,94191779986867e-01	8,80084817577152e-01
lmo0260	lmo0260	280410	280955	+	hypothetical protein	157	244	245	315	219	311	0,460816303343138445	1,07740611348429e-01	6,88150918466102e-01
lmo0261	lmo0261	281021	282481	+	phospho-beta-glucosidase	524	490	580	452	361	578	-0.180645	5,33459569639622e-01	9,55295806468954e-01
lmo0262	inlG	282755	284227	+	internalin G	13	15	23	18	23	32	0,575033507043160030	1,48618169706931e-01	7,44434355806405e-01
lmo0263	inlH	284365	286011	+	internalin H	311	3895	2839	3433	2743	4099	0,715316065688932801	2,03717661101728e-01	8,12320631959186e-01
lmo0264	inlE	286219	287718	+	internalin E	17	20	27	23	28	38	0,532603109571272770	1,43823138820642e-01	7,41405160267863e-01
lmo0265	lmo0265	287853	288992	+	succinyl-diaminopimelate desuccinylase	44	548	390	346	388	730	0,707367615129979699	1,80318882644964e-01	7,78575657444444e-01
lmo0266	lmo0266	289139	289555	+	transcriptional regulator	51	104	119	69	81	124	0,083752207487827052	7,99386974706845e-01	1,00000000000000e+00
lmo0267	lmo0267	289562	290521	+	hypothetical protein	169	325	308	225	184	311	-0.0888632	7,64832905897973e-01	1,00000000000000e+00
lmo0268	lmo0268	290593	291228	+	phosphoglycerate mutase	915	1006	1324	669	665	1063	-0.398868	2,01113306627045e-01	8,06598100147736e-01
lmo0269	lmo0269	291312	293198	+	transporter	304	307	406	223	156	233	-0.687111	1,83804190079589e-02	3,04606731865442e-01
lmo0270	lmo0270	293212	293841	-	hypothetical protein	570	397	385	644	387	443	0,128076627227975998	7,31138846448696e-01	9,98227856472727e-01
lmo0271	lmo0271	293845	295281	-	phospho-beta-glucosidase	1615	1353	1434	1783	1210	1571	0,070601550841481675	8,44455384607193e-01	1,00000000000000e+00
lmo0272	lmo0272	295401	296213	-	hypothetical protein	943	800	1170	569	589	984	-0.432461	1,81082037387046e-01	7,79117317827096e-01
lmo0273	lmo0273	296349	296852	+	hypothetical protein	794	1132	1338	900	880	1193	-0.0578174	8,53406226210254e-01	1,00000000000000e+00
lmo0274	lmo0274	296889	297551	-	hypothetical protein	83	424	379	344	251	381	0,285029757159590280	4,75068363630123e-01	9,27811890131485e-01
lmo0275	lmo0275	297810	298652	-	hypothetical protein	431	557	869	439	463	731	-0.115135	6,99543947639981e-01	9,95342981094541e-01
lmo0276	lmo0276	298669	299490	-	hypothetical protein	353	379	488	267	245	413	-0.369294	1,89523848954632e-01	7,94069496918370e-01
lmo0277	lmo0277	299607	300578	+	oxidoreductase	931	1034	1059	1068	832	1087	0,028555372504059227	9,29749510953703e-01	1,00000000000000e+00
lmo0278	lmo0278	300617	301717	-	sugar ABC transporter ATP-binding protein	679	580	859	646	627	963	0,103090587371856349	7,38352519197583e-01	9,99188506211835e-01
lmo0279	lmo0279	302008	304140	+	anaerobic ribonucleoside triphosphate reductase	2241	567	708	1593	619	905	-0.29091	6,08780442112320e-01	9,77608312598737e-01
lmo0280	lmo0280	304133	304684	+	anaerobic ribonucleotide reductase activator protein	1089	231	233	831	254	279	-0.310322	6,34538715109503e-01	9,78594755214158e-01
lmo0281	lmo0281	304942	305613	-	hypothetical protein	278	458	437	580	408	608	0,514892527449485438	6,99628480804717e-02	5,97817017311338e-01
lmo0282	lmo0282	305775	306554	-	hypothetical protein	521	632	610	683	368	534	-0.104698	7,37782482067335e-01	9,99188506211835e-01
lmo0283	lmo0283	306644	307306	-	ABC transporter permease	424	402	489	305	202	290	-0.686147	2,13617028511657e-02	3,40128183109089e-01
lmo0284	lmo0284	307303	308319	-	ABC transporter ATP-binding protein	540	497	737	283	226	353	-1.00436	5,94377919460391e-04	2,10856841074375e-02
lmo0285	lmo0285	308334	309155	-	lipoprotein	273	303	663	125	173	356	-0.874956	1,51965375266212e-02	2,66843001998360e-01
lmo0286	lmo0286	309538	310719	+	aminotransferase	386	522	631	348	373	550	-0.214698	4,47156388817516e-01	9,27429430919464e-01
lmo0287	lmo0287	310932	311645	+	two-component response regulator	3780	4426	4265	4500	3435	4582	0,050811043931256412	8,85395174499697e-01	1,00000000000000e+00
lmo0288	lmo0288	311830	313662	+	two-component sensor histidine kinase	504	618	775	586	561	890	0,150520287491725274	5,94460584281508e-01	9,72784529186691e-01
lmo0289	lmo0289	313659	314981	+	hypothetical protein	128	248	281	157	182	309	0,050745801655446621	8,68199696097005e-01	1,00000000000000e+00
lmo0290	lmo0290	314984	315823	+	hypothetical protein	177	278	388	227	280	512	0,331082080697579328	2,86395678368244e-01	8,80084817577152e-01
lmo0291	lmo0291	315945	316775	+	hypothetical protein	196	1153	837	800	636	1161	0,368440418410307391	3,86912409507052e-01	9,17814931263771e-01
lmo0292	lmo0292	316873	318375	+	heat-shock protein htrA serine protease	465	2535	2160	1743	1772	3477	0,547911302426203450	2,27944438322575e-01	8,33101905064964e-01
lmo0293	lmo0293	319049	319528	+	rRNA large subunit methyltransferase	66	65	74	61	47	71	-0.163425	6,14236023728640e-01	9,78019258357864e-01
lmo0294	lmo0294	319560	320423	-	LysR family transcriptional regulator	99	126	155	77	110	155	-0.0958053	7,62428753970388e-01	1,00000000000000e+00
lmo0295	lmo0295	320542	321279	+	FMN-containing NADPH-linked nitro/flavin reductase	10	10	23	10	7	10	-0.588378	2,29179580592068e-01	8,33101905064964e-01
lmo0296	lmo0296	321490	322128	+	hypothetical protein	225	280	187	337	196	237	0,195840842416917849	5,69554960247529e-01	9,69154711644741e-01
lmo0297	lmo0297	322134	324005	-	transcriptional antiterminator BglG	66	64	134	43	50	49	-0.783835	3,03659409892806e-02	4,04926292168685e-01
lmo0298	lmo0298	324104	325417	-	PTS beta-glucoside transporter subunit IIC	24	20	21	24	21	32	0,265616752756712815	5,43812046891575e-01	9,58028858346514e-01
lmo0299	lmo0299	325422	325712	-	PTS beta-glucoside transporter subunit IIB	9	8	6	9	6	4	-0.215444	8,07953713384886e-01	1,00000000000000e+00
lmo0300	lmo0300	325729	327120	-	phospho-beta-galactosidase	14	17	11	18	10	28	0,409964227870952158	4,00858554774960e-01	9,17814931263771e-01
lmo0301	lmo0301	327113	327454	-	PTS beta-glucoside transporter subunit IIA	0	1	4	3	2	1	0,339485853526614756	7,71632934626472e-01	1,00000000000000e+00
lmo0302	lmo0302	327621	327905	+	hypothetical protein	7	41	30	17	20	76	0,547087360273192380	3,13616119888633e-01	8,91865114524260e-01
lmo0303	lmo0303	327941	328495	+	putaive secreted%2C lysin rich protein	14	64	92	30	50	109	0,249227169884986333	6,25157908660671e-01	9,78594755214158e-01
lmo0304	lmo0304	328701	329966	+	hypothetical protein	23	53	86	29	30	42	-0.558108	1,67274608659741e-01	7,57422004368643e-01
lmo0305	lmo0305	329923	330999	+	L-allo-threonine aldolase	183	289	229	291	219	265	0,218126132779603410	4,66322280944103e-01	9,27811890131485e-01
lmo0306	lmo0306	331063	331446	-	hypothetical protein	7	8	31	9	11	15	-0.276068	6,63005818812667e-01	9,85400561190210e-01
lmo0307	lmo0307	331543	332688	+	hypothetical protein	11	25	26	25	17	48	0,569611737365222859	1,48953659160121e-01	7,44434355806405e-01
lmo0309	lmo0309	333534	335195	+	hypothetical protein	3	9	13	6	8	10	0,028713665607124156	1,00000000000000e+00	1,00000000000000e+00
lmo0310	lmo0310	335350	336426	+	hypothetical protein	0	2	2	1	2	3	0,602668164100926051	7,68705502258780e-01	1,00000000000000e+00
lmo0311	lmo0311	336541	337161	+	hypothetical protein	0	1	4	1	3	7	1,134470833182898319	1,64267440506508e-01	7,56029132045873e-01
lmo0312	lmo0312	337161	338363	+	hypothetical protein	7	11	14	3	5	16	-0.388341	4,68790221559383e-01	9,27811890131485e-01
lmo0313	lmo0313	338341	339087	+	hypothetical protein	4	11	20	2	12	10	-0.396192	6,06976527818696e-01	9,77608312598737e-01
lmo0314	lmo0314	339270	340055	+	hypothetical protein	100	115	120	131	92	148	0,182070532142993985	5,52262458653082e-01	9,62370266542192e-01
lmo0315	lmo0315	340278	340952	+	thiamin biosynthesis protein	64	17	25	80	11	19	-0.0182188	9,85695907541156e-01	1,00000000000000e+00
lmo0316	lmo0316	340945	341754	+	hydroxyethylthiazole kinase	164	29	29	171	17	18	-0.231863	7,92010704859944e-01	1,00000000000000e+00
lmo0317	lmo0317	341751	342554	+	phosphomethylpyrimidine kinase	235	50	46	275	34	52	-0.00329056	9,95997987055703e-01	1,00000000000000e+00
lmo0318	thiE	342551	343195	+	thiamine-phosphate pyrophosphorylase	222	37	36	243	41	37	-0.00734726	9,91487411043089e-01	1,00000000000000e+00
lmo0319	lmo0319	343221	344636	-	phospho-beta-glucosidase	1593	1000	1171	1688	1182	1660	0,248854609676714217	5,12291745114177e-01	9,43920586916674e-01
lmo0320	lmo0320	344850	346049	-	peptidoglycan-bound surface protein	72	56	71	75	34	42	-0.356889	3,72264102556374e-01	9,12772860565813e-01
lmo0321	lmo0321	346377	347036	+	hypothetical protein	244	2535	1120	2780	1551	1823	0,834690616797870932	1,36339328900055e-01	7,35884545829247e-01
lmo0322	lmo0322	347219	347611	+	hypothetical protein	32	219	97	174	101	109	0,302773393870214291	5,30297770746696e-01	9,55207085457518e-01
lmo0323	lmo0323	347658	348428	-	hypothetical protein	46	57	40	88	48	70	0,560091058142312748	1,26814231427551e-01	7,20577156943844e-01
lmo0324	lmo0324	348586	349065	+	hypothetical protein	4	4	4	1	3	3	-0.698796	4,05279928449112e-01	9,17814931263771e-01
lmo0325	lmo0325	349326	350228	+	transcriptional regulator	59	209	223	159	176	277	0,436705015064327573	2,29882081045588e-01	8,34268261212278e-01
lmo0326	lmo0326	350392	351264	+	transcriptional regulator	2	6	7	4	1	3	-0.809533	3,40856671756914e-01	9,08998841944994e-01
lmo0327	lmo0327	351459	355505	+	cell surface protein	98	110	186	73	65	77	-0.779882	1,36465251937961e-02	2,49516470552946e-01
lmo0328	lmo0328	355643	356323	+	hypothetical protein	2	2	1	1	2	2	0,044788177912677987	1,00000000000000e+00	1,00000000000000e+00
lmo0329	lmo0329	356567	356872	+	transposase	2	2	3	0	5	3	0,255209519206271551	9,99999999999999e-01	1,00000000000000e+00
lmo0330	lmo0330	356890	357705	+	transposase	45	64	71	71	49	50	0,014754880235332089	9,60964630400107e-01	1,00000000000000e+00
lmo0331	lmo0331	357775	359676	-	internalin	126	146	178	118	122	180	-0.05253	8,60774886713515e-01	1,00000000000000e+00
lmo0332	lmo0332	360172	360507	+	hypothetical protein	51	61	58	62	41	101	0,258321651661832130	4,56113625367433e-01	9,27429430919464e-01
lmo0333	lmo0333	360936	366272	+	internalin	145	246	292	250	211	296	0,239099049068431463	4,00579906744881e-01	9,17814931263771e-01
lmo0334	lmo0334	366508	367032	+	hypothetical protein	6	7	10	3	6	9	-0.296791	6,87958399583918e-01	9,90833836941089e-01
lmo0335	lmo0335	367248	367532	+	hypothetical protein	0	3	3	0	2	3	-0.181679	1,00000000000000e+00	1,00000000000000e+00
lmo0336	lmo0336	367533	367901	+	hypothetical protein	1	1	2	0	1	5	0,564364385452166828	7,72391108846434e-01	1,00000000000000e+00
lmo0337	lmo0337	367898	369373	+	hypothetical protein	9	9	29	14	12	26	0,210806654093535412	6,93211742615247e-01	9,93268266656494e-01
lmo0338	lmo0338	369377	369757	+	hypothetical protein	0	6	9	1	4	7	-0.219415	9,99999999999999e-01	1,00000000000000e+00
lmo0339	lmo0339	370032	370403	+	hypothetical protein	9	49	33	42	35	69	0,764208212575154144	7,74166712869804e-02	6,16536190811012e-01
lmo0340	lmo0340	370416	370634	+	hypothetical protein	10	42	24	27	28	43	0,449131422225565458	2,81942108188384e-01	8,76263794174726e-01
lmo0341	lmo0341	370732	371064	-	hypothetical protein	90	126	143	121	98	148	0,093850317189379459	7,54121643357121e-01	1,00000000000000e+00
lmo0342	lmo0342	371130	373127	-	transketolase	97	120	137	149	150	171	0,484869618222948218	1,01383312579356e-01	6,70222102380552e-01
lmo0343	lmo0343	373129	373785	-	translaldolase	11	21	29	17	21	26	0,158758053202682270	6,68089783463939e-01	9,86199591430219e-01
lmo0344	lmo0344	373832	374596	-	short chain dehydrogenase	8	11	12	6	8	15	-0.0543902	1,00000000000000e+00	1,00000000000000e+00
lmo0345	lmo0345	374621	375067	-	sugar-phosphate isomerase	4	7	6	4	3	11	0,106900914862746985	1,00000000000000e+00	1,00000000000000e+00
lmo0346	lmo0346	375074	375838	-	triosephosphate isomerase	3	11	5	8	6	9	0,333917625662855211	6,06696556298645e-01	9,77608312598737e-01
lmo0347	lmo0347	375842	376492	-	dihydroxyacetone kinase	6	23	19	31	24	17	0,732260980481604595	1,16490409238793e-01	7,01634460688275e-01
lmo0348	lmo0348	376514	377509	-	dihydroxyacetone kinase	6	26	22	24	16	23	0,325731355978467862	4,44786221029186e-01	9,27429430919464e-01
lmo0349	lmo0349	377531	377872	-	hypothetical protein	0	3	1	0	2	3	0,350398836255761625	1,00000000000000e+00	1,00000000000000e+00
lmo0350	lmo0350	377888	378319	-	hypothetical protein	5	8	2	1	5	6	-0.2845	7,51735003339162e-01	1,00000000000000e+00
lmo0351	lmo0351	378404	378781	-	phosphotransferase mannnose-specific family component IIA	5	9	7	8	10	8	0,380410829982885723	4,69668391182424e-01	9,27811890131485e-01
lmo0352	lmo0352	378964	379728	+	DeoR family transcriptional regulator	138	198	356	126	149	296	-0.215935	5,22490386704910e-01	9,52913446999348e-01
lmo0353	lmo0353	379794	380207	+	hypothetical protein	45	38	40	26	32	41	-0.291114	4,33194633979649e-01	9,24325792868224e-01
lmo0354	lmo0354	380253	381779	-	fatty-acid--CoA ligase	3288	1433	1762	1605	919	1175	-0.857529	6,10799933258698e-02	5,73912989417948e-01
lmo0355	lmo0355	382016	383536	+	fumarate reductase subunit A	726	335	550	163	128	233	-1.67696	1,02245151543504e-05	4,80552212254467e-04
lmo0356	lmo0356	383710	384726	+	oxidoreductase	3662	4067	3433	5719	2719	3567	0,145320080538163560	7,14832237056742e-01	9,97433107760408e-01
lmo0357	lmo0357	384926	385372	+	PTS sugar transporter subunit IIA	2	2	2	3	3	7	1,104043571785815914	2,08146583676318e-01	8,12401212646132e-01
lmo0358	lmo0358	385386	386780	+	PTS fructose transporter subunit IIBC	7	19	20	14	18	29	0,475735825886358821	2,51234021681980e-01	8,52456073767528e-01
lmo0359	lmo0359	386780	387640	+	D-fructose-1%2C6-biphosphate aldolase	83	146	142	128	112	172	0,219178246926303444	4,58406470646067e-01	9,27429430919464e-01
lmo0360	lmo0360	387697	388467	+	DeoR family transcriptional regulator	215	260	258	289	280	346	0,375953688667282737	1,91427804619447e-01	7,94069496918370e-01
lmo0360	lmo0360	388451	388678	-	hypothetical protein	215	260	258	289	280	346	0,525794561665805071	1,96900920172103e-01	8,00730408699885e-01
lmo0361	lmo0361	388807	389541	-	membrane protein	4132	442	577	2618	300	378	-0.80835	3,65005031750444e-01	9,12772860565813e-01
lmo0362	lmo0362	389538	389717	-	hypothetical protein	5341	430	538	2938	302	359	-0.991683	3,02667726572487e-01	8,82731265934745e-01
lmo0363	lmo0363	389813	390430	-	peptidase E	33	20	35	33	16	35	-0.0626206	8,64713382175446e-01	1,00000000000000e+00
lmo0364	lmo0364	390529	391473	+	transcriptional regulator	14	26	31	13	16	29	-0.232233	5,85728294975743e-01	9,71445524230459e-01
lmo0365	lmo0365	391604	393052	+	hypothetical protein	2161	204	312	874	118	214	-1.33555	1,14494022396905e-01	6,95454157228660e-01
lmo0366	lmo0366	393086	394246	+	hypothetical protein	1629	173	383	615	118	215	-1.36767	6,68206004794428e-02	5,89460497152500e-01
lmo0367	lmo0367	394264	395529	+	hypothetical protein	8356	673	974	3607	448	529	-1.30358	1,62942376394661e-01	7,56029132045873e-01
lmo0368	lmo0368	395602	396111	+	hypothetical protein	66	138	156	105	137	220	0,438507289423831437	1,76485605094609e-01	7,70143424362626e-01
lmo0369	lmo0369	396208	396927	+	hypothetical protein	1023	1206	2015	573	726	1174	-0.718819	3,54198214748849e-02	4,41972183255705e-01
lmo0370	lmo0370	396964	397299	+	hypothetical protein	349	481	807	239	285	505	-0.603509	5,52744072522861e-02	5,58922750511537e-01
lmo0371	lmo0371	397340	398053	-	GntR family transcriptional regulator	261	275	307	278	228	319	0.00862291	9,80586307675472e-01	1,00000000000000e+00
lmo0372	lmo0372	398210	399652	+	beta-glucosidase	7	14	16	10	15	14	0,166190552845489170	7,26809639511861e-01	9,98227856472727e-01
lmo0373	lmo0373	399645	400979	+	PTS beta-glucoside transporter subunit IIC	23	32	34	27	20	36	-0.0542519	9,18834654949489e-01	1,00000000000000e+00
lmo0374	lmo0374	400997	401299	+	PTS beta-glucoside transporter subunit IIB	4	14	12	13	7	7	-0.046562	1,00000000000000e+00	1,00000000000000e+00
lmo0375	lmo0375	401386	401580	+	hypothetical protein	144	189	196	157	126	210	-0.0619998	8,29183780425810e-01	1,00000000000000e+00
lmo0376	lmo0376	401619	402539	-	transcriptional regulator	339	336	270	370	273	321	0,055872458471012174	8,66189099851044e-01	1,00000000000000e+00
lmo0377	lmo0377	402641	403060	+	hypothetical protein	167	167	238	149	151	235	-0.0579049	8,49108196260173e-01	1,00000000000000e+00
lmo0378	lmo0378	403279	403725	+	hypothetical protein	0	0	3	0	1	1	-0.439125	9,99999999999999e-01	1,00000000000000e+00
lmo0379	lmo0379	403743	404198	+	hypothetical protein	2	2	3	10	3	4	1,304943827468006301	1,11131451592770e-01	6,90552525188399e-01
lmo0380	lmo0380	404365	404994	+	hypothetical protein	0	1	8	0	1	2	-1.37157	2,96023950469071e-01	8,80084817577152e-01
lmo0381	lmo0381	405221	405607	+	hypothetical protein	2	4	6	3	0	6	-0.366345	6,85921307945363e-01	9,89701253084729e-01
lmo0382	lmo0382	405680	406441	-	transcriptional regulator	98	113	143	116	92	124	-0.0289106	9,30224676420550e-01	1,00000000000000e+00
lmo0383	lmo0383	406637	408103	+	methylmalonate-semialdehyde dehydrogenase	12	10	13	15	9	12	0,089805901276886216	9,27949730190390e-01	1,00000000000000e+00
lmo0384	lmo0384	408116	408937	+	IolB protein	3	5	6	3	3	7	-0.0573074	1,00000000000000e+00	1,00000000000000e+00
lmo0385	lmo0385	408954	409931	+	IolC protein	9	11	12	2	7	11	-0.63052	2,65837736900097e-01	8,63144724453655e-01
lmo0386	lmo0386	409944	411860	+	IolD protein	43	52	66	33	29	50	-0.477768	1,43564345853079e-01	7,41405160267863e-01
lmo0387	lmo0387	411992	412363	+	hypothetical protein	774	1247	1021	1394	888	1196	0,263956700688354640	4,25890393977292e-01	9,21712700088374e-01
lmo0388	lmo0388	412457	412825	+	hypothetical protein	931	1085	1063	1183	780	1176	0,064316762999998181	8,41798565440004e-01	1,00000000000000e+00
lmo0389	ltrA	412849	413964	-	low temperature requirement protein A	222	283	236	326	197	196	0,032402355591625999	9,25603311643486e-01	1,00000000000000e+00
lmo0390	lmo0390	414095	414760	+	uracil-DNA glycosylase	139	244	248	174	195	325	0,194452253234446176	5,08813956851188e-01	9,43507866182958e-01
lmo0391	lmo0391	414928	415227	+	hypothetical protein	97	147	193	99	113	204	-0.018004	9,63721589408995e-01	1,00000000000000e+00
lmo0392	lmo0392	415224	416168	+	hypothetical protein	373	592	756	336	353	641	-0.314749	2,87416217483232e-01	8,80084817577152e-01
lmo0393	lmo0393	416203	416652	+	hypothetical protein	121	254	337	127	136	309	-0.25954	4,42515176438942e-01	9,27429430919464e-01
lmo0394	lmo0394	416796	417479	+	P60 protein	214	269	420	253	335	579	0,420934766845471764	1,74939779788933e-01	7,66899615680232e-01
lmo0395	lmo0395	417535	417960	+	blasticidin S-acetyltransferase	72	127	131	76	68	125	-0.241237	4,26170984092343e-01	9,21712700088374e-01
lmo0396	proC	417963	418763	-	pyrroline-5-carboxylate reductase	367	534	560	458	431	586	0,083200689889599042	7,66160719171172e-01	1,00000000000000e+00
lmo0397	lmo0397	418891	419373	+	hypothetical protein	582	685	638	1216	726	974	0,662285915264598013	4,34736604015552e-02	4,93967061895366e-01
lmo0398	lmo0398	419544	420002	+	PTS sugar transporter subunit IIA	0	1	2	0	2	1	0,071724417217216896	1,00000000000000e+00	1,00000000000000e+00
lmo0399	lmo0399	419999	420331	+	PTS fructose transporter subunit IIB	1	4	2	3	1	1	-0.391201	7,91019108566563e-01	1,00000000000000e+00
lmo0400	lmo0400	420335	421447	+	PTS fructose transporter subunit IIC	7	8	5	4	3	10	-0.220688	6,75287225131503e-01	9,86199591430219e-01
lmo0401	lmo0401	421469	424096	+	alpha-mannosidase	181	231	237	189	123	224	-0.243835	3,94305660293475e-01	9,17814931263771e-01
lmo0402	lmo0402	424130	426064	+	transcriptional antiterminator BglG	225	291	376	224	165	304	-0.31804	2,59699525128736e-01	8,52873469122663e-01
lmo0403	lmo0403	426190	426606	+	hypothetical protein	158	296	439	152	240	403	-0.0837854	8,17764709468561e-01	1,00000000000000e+00
lmo0404	lmo0404	426597	426995	+	hypothetical protein	192	371	489	216	228	416	-0.214698	4,87714947462641e-01	9,32699164561476e-01
lmo0405	lmo0405	427104	428111	+	phosphate transporter	82	777	490	871	525	753	0,837452128257478168	9,06023401628528e-02	6,42962646650740e-01
lmo0406	lmo0406	428127	428507	+	hypothetical protein	24	231	183	83	117	234	0,100576262925901036	8,47497492475328e-01	1,00000000000000e+00
lmo0407	lmo0407	428576	428968	+	hypothetical protein	93	257	252	175	170	285	0,159230920895627293	6,19162092394695e-01	9,78594755214158e-01
lmo0408	lmo0408	428981	429403	+	hypothetical protein	222	545	631	461	476	920	0,488773532364863927	1,35646459213316e-01	7,35884545829247e-01
lmo0409	lmo0409	429630	432095	+	internalin	49	120	99	95	93	158	0,437615567950541684	1,72072691758167e-01	7,62902665820931e-01
lmo0411	lmo0411	433153	434745	-	phosphoenolpyruvate synthase	186	446	419	461	528	829	0,876136537133440085	5,07372426920157e-03	1,21685514947863e-01
lmo0412	lmo0412	434945	435817	-	hypothetical protein	695	313	405	387	195	252	-0.796981	5,94811205928198e-02	5,70657641161595e-01
lmo0413	lmo0413	436161	436352	+	hypothetical protein	212	188	175	240	164	206	0,106199778735818970	7,49982239035038e-01	1,00000000000000e+00
lmo0414	lmo0414	436379	437188	+	hypothetical protein	500	497	394	597	416	470	0,123125175555110850	7,12413192924524e-01	9,97433107760408e-01
lmo0415	lmo0415	437482	438882	+	endo-1%2C4-beta-xylanase	1322	1560	2815	825	891	1650	-0.705235	4,52749382921466e-02	4,97330452427526e-01
lmo0416	lmo0416	439009	439212	+	transcriptional regulator	32	35	66	26	29	45	-0.343461	3,51642814007253e-01	9,12772860565813e-01
lmo0417	lmo0417	439214	439624	+	hypothetical protein	19	11	34	8	15	27	-0.323112	5,12650033680336e-01	9,43974082570021e-01
lmo0418	lmo0418	439677	439976	-	hypothetical protein	213	167	215	297	224	217	0,366550065702745898	2,73801115430324e-01	8,67825817610055e-01
lmo0419	lmo0419	440056	440610	-	hypothetical protein	116	150	190	130	145	212	0,154829755241077643	5,97957067179264e-01	9,75166616383931e-01
lmo0420	lmo0420	440758	441570	+	hypothetical protein	62	71	72	88	48	84	0,134493725146341725	6,86497766466309e-01	9,90034756770075e-01
lmo0421	lmo0421	441622	442872	-	rod shape-determining protein RodA	293	223	305	240	166	276	-0.262739	4,00541315879535e-01	9,17814931263771e-01
lmo0422	lstR	442869	443300	-	lineage-specific thermal regulator protein	13	15	48	8	15	47	-0.0903396	9,08199598080008e-01	1,00000000000000e+00
lmo0423	lmo0423	443303	443851	-	RNA polymerase factor sigma C	28	46	57	17	23	43	-0.605121	1,01690482921360e-01	6,70222102380552e-01
lmo0424	lmo0424	444031	444888	-	glucose uptake protein	95	86	97	107	67	62	-0.170286	6,45451100528791e-01	9,78703190968352e-01
lmo0425	lmo0425	445049	447010	+	transcriptional antiterminator BglG	16	18	37	7	12	17	-0.899772	4,62481008149195e-02	5,00352094476884e-01
lmo0426	lmo0426	447010	447474	+	PTS fructose transporter subunit IIA	3	3	9	3	0	2	-1.45314	1,01077588018373e-01	6,70222102380552e-01
lmo0427	lmo0427	447471	447791	+	PTS fructose transporter subunit IIB	4	8	6	1	3	7	-0.654796	4,12625259321489e-01	9,17869353510753e-01
lmo0428	lmo0428	447804	448910	+	PTS fructose transporter subunit IIC	29	41	39	12	22	30	-0.717204	5,56336756218506e-02	5,58922750511537e-01
lmo0429	lmo0429	448926	451508	+	sugar hydrolase	179	164	230	154	105	137	-0.478992	1,20594990455915e-01	7,12896982894670e-01
lmo0430	lmo0430	451531	452406	-	LysR family transcriptional regulator	317	359	343	427	248	360	0,061494364978981204	8,43497514988409e-01	1,00000000000000e+00
lmo0431	lmo0431	452524	453093	+	acetyltransferase	27	40	56	29	15	34	-0.596946	9,85231209614926e-02	6,64625383050822e-01
lmo0432	lmo0432	453107	453853	+	oxidoreductase	55	46	78	44	36	61	-0.309077	3,62615882121763e-01	9,12772860565813e-01
lmo0433	inlA	454534	456936	+	internalin A	115	747	475	1231	909	1832	1,678263281155237152	2,40568893757481e-04	9,57931970003748e-03
lmo0434	inlB	457021	458913	+	internalin B	35	146	87	174	122	138	0,832596868241038623	3,52766432767081e-02	4,41972183255705e-01
lmo0435	lmo0435	459681	465722	+	peptidoglycan binding protein	47	87	100	75	72	99	0,162044420775453751	5,90325614460558e-01	9,71445524230459e-01
lmo0436	lmo0436	465934	466419	-	hypothetical protein	46	204	201	160	242	455	1,024108096710267146	1,47297774858609e-02	2,60680691678785e-01
lmo0437	lmo0437	466517	467362	+	hypothetical protein	195	109	116	66	40	58	-1.39109	5,99510996548856e-04	2,10856841074375e-02
lmo0438	lmo0438	467519	468136	+	hypothetical protein	5	81	54	48	47	71	0,397520164587278513	4,72655639076812e-01	9,27811890131485e-01
lmo0439	lmo0439	468169	469437	-	hypothetical protein	202	2226	1399	2666	1880	2457	1,049690062397376833	5,39731179341576e-02	5,56622047184280e-01
lmo0440	lmo0440	469575	470078	+	hypothetical protein	50	100	137	86	92	163	0,328726423333606022	3,21034725838782e-01	8,94347698478009e-01
lmo0441	lmo0441	470122	472158	-	D-alanyl-D-alanine carboxypeptidase	515	823	1170	789	1187	1935	0,713012993716455989	4,35681326687205e-02	4,93967061895366e-01
lmo0442	lmo0442	472330	472644	+	hypothetical protein	3	9	10	12	11	11	0,712044760919812836	1,27681173405263e-01	7,20577156943844e-01
lmo0443	lmo0443	472781	473710	+	LytR family transcriptional regulator	659	1222	1374	1411	2002	2914	1,042117087530604724	4,06414464010548e-03	1,01910417356159e-01
lmo0444	lmo0444	473936	476716	+	hypothetical protein	31	93	122	65	85	154	0,402451030905776552	2,94945991721745e-01	8,80084817577152e-01
lmo0445	lmo0445	476960	478447	+	transcripitonal regulator	34	288	249	341	232	429	0,954070234367346504	4,33016879801874e-02	4,93967061895366e-01
lmo0446	lmo0446	478721	479710	+	penicillin acylase	2	5	2	0	3	3	-0.504485	6,42979710476200e-01	9,78594755214158e-01
lmo0447	lmo0447	479765	481153	+	glutamate decarboxylase	5	4	10	8	2	6	-0.187715	8,86564435981371e-01	1,00000000000000e+00
lmo0448	lmo0448	481250	482701	+	amino acid antiporter	3	15	16	9	9	14	0.00487242	9,99999999999999e-01	1,00000000000000e+00
lmo0448	lmo0448	482713	482868	+	hypothetical protein	3	15	16	9	9	14	0,036925717622049901	1,00000000000000e+00	1,00000000000000e+00
lmo0449	lmo0449	483166	483891	+	hypothetical protein	1249	1430	1062	1409	909	1027	-0.118209	7,42198667191030e-01	9,99590596524678e-01
lmo0450	lmo0450	483934	484599	-	hypothetical protein	180	81	80	127	57	72	-0.463091	3,30816416865329e-01	8,97031322070389e-01
lmo0451	lmo0451	484620	485375	-	hypothetical protein	199	98	119	147	87	101	-0.332034	4,23835445077969e-01	9,21712700088374e-01
lmo0452	lmo0452	485493	487652	-	hypothetical protein	685	1459	1295	1267	1223	1992	0,454627377165866320	1,70882829626400e-01	7,62166432983664e-01
lmo0453	lmo0453	487649	488797	-	hypothetical protein	512	916	757	1099	869	1225	0,619618273973485567	4,83232183975046e-02	5,14769206351117e-01
lmo0454	lmo0454	488802	489749	-	hypothetical protein	795	1494	1284	1849	1511	2145	0,702157301434341519	3,42079560627276e-02	4,40926995381703e-01
lmo0455	lmo0455	489905	491500	+	hypothetical protein	248	241	410	145	144	243	-0.714644	1,71288391552478e-02	2,92311796774377e-01
lmo0456	lmo0456	491634	492917	+	permease	26	16	19	18	14	13	-0.404021	4,02273245906857e-01	9,17814931263771e-01
lmo0457	lmo0457	492918	494018	+	hypothetical protein	22	19	29	18	23	30	0,068682761300054754	8,67403192339241e-01	1,00000000000000e+00
lmo0458	lmo0458	494011	495561	+	hydantoinase	62	70	73	57	54	62	-0.185416	5,78048228327882e-01	9,69154711644741e-01
lmo0459	lmo0459	496381	497919	+	transcriptional regulator	101	168	240	159	181	317	0,438660952922688752	1,59790617432271e-01	7,56029132045873e-01
lmo0460	lmo0460	498171	500240	+	membrane associated lipoprotein	6	32	27	31	28	41	0,728669591176214104	8,19439709156834e-02	6,19876951491462e-01
lmo0461	lmo0461	500306	500779	+	hypothetical protein	4	6	7	5	4	6	-0.11883	1,00000000000000e+00	1,00000000000000e+00
lmo0462	lmo0462	500799	501284	+	hypothetical protein	1	3	12	7	9	7	0,653344753679071188	2,65572021717958e-01	8,63144724453655e-01
lmo0463	lmo0463	501312	501617	+	hypothetical protein	9	5	7	5	12	10	0,405467069912506528	5,14451379294787e-01	9,44863615911693e-01
lmo0464	lmo0464	501693	501959	+	transposase	11	9	10	18	7	17	0,502078377402585652	3,35297594417914e-01	9,01892337309462e-01
lmo0464	lmo0464	502198	502362	+	hypothetical protein	11	9	10	18	7	17	0,200668496967327914	6,12099854092976e-01	9,78019258357864e-01
lmo0465	lmo0465	502424	502660	-	hypothetical protein	27	51	56	34	47	69	0,235536834328864936	5,07795749882109e-01	9,42908299813476e-01
lmo0466	lmo0466	502899	504629	+	hypothetical protein	49	64	92	71	64	93	0,225996270207837358	4,61726125056691e-01	9,27811890131485e-01
lmo0467	lmo0467	504674	504997	+	hypothetical protein	2	3	11	2	1	7	-0.608067	3,98498712301555e-01	9,17814931263771e-01
lmo0468	lmo0468	504972	505277	+	hypothetical protein	1	3	5	1	5	9	0,767010109961776654	2,83225297101719e-01	8,77103214061901e-01
lmo0469	lmo0469	505351	506223	+	hypothetical protein	66	235	349	155	146	369	0,132526705216452656	7,49956140139173e-01	1,00000000000000e+00
lmo0470	lmo0470	506368	506997	+	hypothetical protein	377	538	724	513	429	708	0,077516604345448228	7,86679760385679e-01	1,00000000000000e+00
lmo0471	lmo0471	507723	508733	+	hypothetical protein	79	77	87	126	76	154	0,556651300506669666	7,91812881388301e-02	6,16536190811012e-01
lmo0472	lmo0472	509400	510287	+	hypothetical protein	96	136	238	75	117	229	-0.105592	7,79065606831133e-01	1,00000000000000e+00
lmo0473	lmo0473	510190	511212	+	hypothetical protein	108	185	234	98	96	203	-0.360993	2,47617431194211e-01	8,49185616308377e-01
lmo0474	lmo0474	511215	511562	+	hypothetical protein	7	15	40	10	11	24	-0.362442	5,30874106400537e-01	9,55207085457518e-01
lmo0475	lmo0475	511966	512208	+	hypothetical protein	33	46	70	71	48	79	0,484413923273682656	1,39087119537211e-01	7,35884545829247e-01
lmo0476	lmo0476	512291	513268	-	oxetanocin A resistance protein OxrB	59	82	86	64	45	59	-0.362987	2,53938340030303e-01	8,52456073767528e-01
lmo0477	lmo0477	514004	514381	+	secreted protein	147	155	254	79	75	112	-1.0011	9,52435729000614e-04	3,00069586268655e-02
lmo0478	lmo0478	514681	515058	+	secreted protein	35	25	65	24	23	29	-0.64015	1,10470147337827e-01	6,89033571401700e-01
lmo0479	lmo0479	515391	515750	+	secreted protein	115	96	139	121	54	107	-0.292322	4,01812972207466e-01	9,17814931263771e-01
lmo0480	lmo0480	516076	516636	+	transcriptional regulator	39	71	64	66	63	67	0,268059087589075706	4,09313292410099e-01	9,17869353510753e-01
lmo0481	lmo0481	516746	518446	+	hypothetical protein	136	272	239	249	241	340	0,440107011675486326	1,26695936680134e-01	7,20577156943844e-01
lmo0482	lmo0482	518597	519700	+	ribosomal RNA large subunit methyltransferase N	1674	1199	1627	1203	834	1158	-0.480876	1,72137252818570e-01	7,62902665820931e-01
lmo0483	lmo0483	519789	520268	+	hypothetical protein	258	471	433	604	570	691	0,776967332342906714	7,59261337261368e-03	1,61244611402100e-01
lmo0484	lmo0484	520426	520791	+	heme-degrading monooxygenase IsdG	2480	2337	2086	3645	1726	2442	0,196667255253921119	6,19221175324486e-01	9,78594755214158e-01
lmo0485	lmo0485	520961	521536	+	hypothetical protein	7517	4439	3234	15348	3716	4629	0,609334381838457562	2,92325668802565e-01	8,80084817577152e-01
lmo0486	rpmF	521601	521771	+	50S ribosomal protein L32	2543	1467	1177	4179	1462	1447	0,432536361689401239	4,09505895420354e-01	9,17869353510753e-01
lmo0487	lmo0487	521863	522591	+	hypothetical protein	439	443	387	546	374	504	0,188877951667333788	5,44422723641818e-01	9,58170625341370e-01
lmo0488	lmo0488	522628	523521	-	LysR family transcriptional regulator	205	112	192	176	129	183	-0.0592921	8,63516048924086e-01	1,00000000000000e+00
lmo0489	lmo0489	523719	525713	+	NADH:flavin oxidoreductase	161	114	107	143	97	107	-0.130619	7,31710362343017e-01	9,98227856472727e-01
lmo0490	aroE	525813	526688	+	shikimate 5-dehydrogenase	73	38	63	39	30	47	-0.594222	1,33229117607042e-01	7,29108704599203e-01
lmo0491	aroD	526754	527512	+	3-dehydroquinate dehydratase	349	257	268	412	255	294	0,152983111228624014	6,66495446327069e-01	9,86199591430219e-01
lmo0492	lmo0492	527580	528488	-	LysR family transcriptional regulator	72	166	244	105	127	298	0,198765713615325496	5,99861451940423e-01	9,76813152813404e-01
lmo0493	lmo0493	528563	530323	-	acylase	52	73	85	75	49	70	-0.0414841	9,25959191038068e-01	1,00000000000000e+00
lmo0494	lmo0494	530515	531108	+	hypothetical protein	509	317	374	393	278	253	-0.352582	3,45100758567735e-01	9,10183012148631e-01
lmo0495	lmo0495	531294	532253	+	hypothetical protein	105	111	135	109	83	125	-0.104576	7,20813634501198e-01	9,97433107760408e-01
lmo0496	lmo0496	532328	532552	+	hypothetical protein	100	77	123	90	74	102	-0.135021	6,77729618908103e-01	9,86199591430219e-01
lmo0497	lmo0497	532603	534111	-	sugar transferase	171	276	415	218	219	398	0,025978421755108318	9,35862186224478e-01	1,00000000000000e+00
lmo0498	lmo0498	534307	534756	+	5-phosphate isomerase	3	1	6	1	1	3	-0.904804	3,49647189795238e-01	9,12772860565813e-01
lmo0499	lmo0499	534753	535421	+	ribulose-5-phosphate 3 epimerase	5	7	8	7	1	5	-0.559306	4,51726093309781e-01	9,27429430919464e-01
lmo0500	lmo0500	535428	536078	+	transaldolase	7	4	12	4	8	5	-0.34375	7,05066964939155e-01	9,97433107760408e-01
lmo0501	lmo0501	536187	538247	+	transcriptional antiterminator BglG	26	34	40	18	29	32	-0.266624	4,98148961952621e-01	9,38366014400896e-01
lmo0502	lmo0502	538251	538853	+	sugar-phosphate isomerase	0	3	6	3	3	4	0,231477008997945044	8,34085471119733e-01	1,00000000000000e+00
lmo0503	lmo0503	538881	539348	+	PTS fructose transporter subunit IIA	4	3	4	4	4	5	0,282714676338036375	8,54052580891551e-01	1,00000000000000e+00
lmo0504	lmo0504	539365	539763	+	hypothetical protein	2	2	0	2	4	5	1,416093612621390108	1,52366508859473e-01	7,45748787599609e-01
lmo0505	lmo0505	539774	540424	+	ribulose-5-phosphate 3-epimerase	8	15	17	13	33	5	0,589615103244861105	3,62823051380201e-01	9,12772860565813e-01
lmo0506	lmo0506	540421	541467	+	sorbitol dehydrogenase	1098	590	270	1218	638	265	0,106817341150684197	8,61677898897708e-01	1,00000000000000e+00
lmo0507	lmo0507	541483	541776	+	PTS galactitol transporter subunit IIB	6	4	6	3	5	3	-0.466418	6,22603213514586e-01	9,78594755214158e-01
lmo0508	lmo0508	541791	543062	+	PTS galactitol transporter subunit IIC	46	31	21	35	21	38	-0.105565	8,13485593134497e-01	1,00000000000000e+00
lmo0509	prs	543202	544137	+	phosphoribosyl pyrophosphate synthetase	4938	3717	4417	3983	2863	3650	-0.301131	4,26769145021423e-01	9,21712700088374e-01
lmo0510	lmo0510	544923	545501	+	hypothetical protein	17	27	57	19	28	41	-0.0978799	8,46724708320146e-01	1,00000000000000e+00
lmo0511	lmo0511	545609	546289	+	hypothetical protein	256	227	243	297	222	257	0,133946410867356536	6,78334703278825e-01	9,86199591430219e-01
lmo0512	lmo0512	546314	546673	-	hypothetical protein	557	647	588	712	407	559	-0.0514654	8,70804733374239e-01	1,00000000000000e+00
lmo0513	lmo0513	546680	547138	-	hypothetical protein	616	743	866	698	504	750	-0.135059	6,38754220334459e-01	9,78594755214158e-01
lmo0514	lmo0514	547520	549337	+	internalin	47	76	101	169	174	310	1,601710591099921643	2,96518510881662e-07	1,54567012854132e-05
lmo0515	lmo0515	549438	549869	+	hypothetical protein	254	1613	695	2671	1074	1332	1,142528181338254178	2,84184602448547e-02	4,02299798329051e-01
lmo0516	lmo0516	549916	551346	-	encapsulation protein CapA	251	220	322	221	171	252	-0.262478	3,71743897374964e-01	9,12772860565813e-01
lmo0517	lmo0517	551467	552282	-	phosphoglycerate mutase	11	12	10	12	6	15	0,022826244553751686	1,00000000000000e+00	1,00000000000000e+00
lmo0518	lmo0518	552563	552931	-	hypothetical protein	104	144	143	205	127	169	0,427553878344697325	1,57910881465845e-01	7,54198748113700e-01
lmo0519	lmo0519	553078	554493	+	multidrug resistance protein	10529	11267	9141	12168	5824	6301	-0.299294	4,82440444029401e-01	9,29540828650734e-01
lmo0520	lmo0520	554624	555628	+	transcriptional regulator	45	94	76	91	60	75	0,165932545900700557	6,17435136298624e-01	9,78594755214158e-01
lmo0521	lmo0521	555660	556976	-	6-phospho-beta-glucosidase	395	460	436	468	394	481	0,108694626627354823	7,10644881593780e-01	9,97433107760408e-01
lmo0522	lmo0522	557178	557930	+	transcriptional regulator	303	408	321	458	324	419	0,269939861746732124	3,63509257611113e-01	9,12772860565813e-01
lmo0523	lmo0523	558037	558480	+	hypothetical protein	148	182	195	101	97	121	-0.656992	2,45056747189148e-02	3,77729943113595e-01
lmo0524	lmo0524	558526	560187	-	sulfate transporter	2166	9348	4793	11526	6813	7688	0,818897634714934486	7,79642090991537e-02	6,16536190811012e-01
lmo0525	lmo0525	560443	561774	+	hypothetical protein	568	947	818	970	856	1160	0,426737304699472297	1,67155021409574e-01	7,57422004368643e-01
lmo0526	lmo0526	561819	562559	-	transcriptional regulator	51	88	90	85	49	94	0,051765087309983950	8,84680710883620e-01	1,00000000000000e+00
lmo0527	lmo0527	562789	564264	+	transmembrane protein	292	876	687	983	695	861	0,581928073204171503	9,28028572650228e-02	6,49598456361245e-01
lmo0528	lmo0528	564257	565753	+	hypothetical protein	134	481	500	336	361	640	0,369527121478545884	3,05994853982940e-01	8,85782619286646e-01
lmo0529	lmo0529	565764	567014	+	glucosaminyltransferase	131	409	334	303	290	474	0,383255801987387013	2,38080916643200e-01	8,42782104531572e-01
lmo0530	lmo0530	567030	569081	+	hypothetical protein	116	578	575	332	400	782	0,363118365128895781	3,86413963947281e-01	9,17814931263771e-01
lmo0531	lmo0531	569094	569948	+	hypothetical protein	133	472	360	511	382	629	0,763051089630763735	2,60746113851621e-02	3,84498884077902e-01
lmo0532	lmo0532	570008	570838	+	hypothetical protein	56	113	115	68	76	153	0,111263424880390649	7,52516747904616e-01	1,00000000000000e+00
lmo0533	lmo0533	570916	571185	+	hypothetical protein	109	111	177	72	67	148	-0.452952	1,51787084355471e-01	7,45748787599609e-01
lmo0534	lmo0534	571204	572559	+	hypothetical protein	1118	917	885	968	626	838	-0.257691	4,66203893312657e-01	9,27811890131485e-01
lmo0535	lmo0535	572600	573568	-	LacI family transcriptional regulator	889	765	670	981	603	661	-0.0250767	9,45656141006173e-01	1,00000000000000e+00
lmo0536	lmo0536	573740	575062	+	6-phospho-beta-glucosidase	190	130	159	141	163	176	0,023340408499199421	9,58444482105828e-01	1,00000000000000e+00
lmo0537	lmo0537	575166	576437	+	allantoate amidohydrolase	879	1279	1367	1127	907	1371	0,012566962534738236	9,68613252403287e-01	1,00000000000000e+00
lmo0538	lmo0538	576403	577584	+	N-acyl-L-amino acid amidohydrolase	934	1117	1105	1340	992	1232	0,233664688255764308	4,72352566899267e-01	9,27811890131485e-01
lmo0539	lmo0539	577632	578648	-	tagatose 1%2C6-diphosphate aldolase	3874	29175	15931	34493	23204	31392	1,019287435416464493	4,48488708238425e-02	4,97330452427526e-01
lmo0540	lmo0540	578886	580079	+	penicillin-binding protein	185	394	681	174	260	518	-0.318863	4,06676401510334e-01	9,17869353510753e-01
lmo0541	lmo0541	580119	581039	-	ABC transporter substrate-binding protein	9639	4852	7201	5777	3151	5369	-0.641739	1,38224728189486e-01	7,35884545829247e-01
lmo0542	lmo0542	581150	581500	-	PTS sorbitol transporter subunit IIA	7	10	18	13	12	12	0,171832022548939978	7,15840329343131e-01	9,97433107760408e-01
lmo0543	lmo0543	581519	582505	-	PTS sorbitol transporter subunit IIBC	10	11	13	13	14	10	0,203342913925773638	6,54443734961889e-01	9,82865473093628e-01
lmo0544	lmo0544	582526	583047	-	PTS sorbitol transporter subunit IIC	0	1	1	1	0	2	0,547927316033814171	9,99999999999999e-01	1,00000000000000e+00
lmo0545	lmo0545	583072	583452	-	hypothetical protein	0	1	4	1	0	2	-0.611471	9,99999999999999e-01	1,00000000000000e+00
lmo0546	lmo0546	583507	584757	-	NAD%28P%29-dependent oxidoreductase	20	30	32	25	26	31	0,072645319321829119	8,75557139032990e-01	1,00000000000000e+00
lmo0547	lmo0547	585015	585962	-	DeoR family transcriptional regulator	381	548	730	411	403	617	-0.14042	6,24085460072757e-01	9,78594755214158e-01
lmo0548	lmo0548	586329	586994	+	hypothetical protein	0	8	4	4	10	11	1,133741013069685000	9,66595119777163e-02	6,58335688297503e-01
lmo0549	lmo0549	587012	589033	+	internalin	9	15	16	14	17	30	0,650839212969500203	1,22301561249634e-01	7,18387322197111e-01
lmo0550	lmo0550	589066	589362	+	pepdidoglycan-bound protein	5	12	17	21	15	26	0,935353377377343032	2,92438830637473e-02	4,02299798329051e-01
lmo0551	lmo0551	589406	590248	+	hypothetical protein	112	142	113	212	183	212	0,780339444916242631	1,11714127879654e-02	2,14955976262395e-01
lmo0552	lmo0552	590324	591355	+	hypothetical protein	12	36	40	32	31	50	0,451518549009673364	2,34212961316663e-01	8,38564452314239e-01
lmo0553	lmo0553	591412	592047	-	hypothetical protein	1219	1744	1742	1538	1376	2170	0,159809552248877745	6,27926678836099e-01	9,78594755214158e-01
lmo0554	lmo0554	592257	593438	+	NADH-dependent butanol dehydrogenase	526	3843	2872	3037	2544	4290	0,586583839295769960	2,27483851566161e-01	8,33101905064964e-01
lmo0555	lmo0555	593528	595006	+	di-tripeptide transporter	1952	7124	4197	8502	5343	6897	0,770220756605932033	7,27868005871333e-02	6,06627201404975e-01
lmo0556	lmo0556	595135	595842	+	phosphoglycerate mutase	172	185	223	139	143	204	-0.213063	4,62724617863067e-01	9,27811890131485e-01
lmo0557	lmo0557	595843	596538	+	phosphoglycerate mutase	242	250	313	197	205	230	-0.282853	3,33695907182921e-01	8,99188136142972e-01
lmo0558	lmo0558	596580	597620	-	hypothetical protein	8990	8314	7359	12397	6982	8530	0,203588737335160225	6,15314186404819e-01	9,78428049041940e-01
lmo0559	lmo0559	598020	598925	+	hypothetical protein	47	120	201	108	84	178	0,109246026044541603	7,63450876412804e-01	1,00000000000000e+00
lmo0560	lmo0560	598968	600344	-	glutamate dehydrogenase	2502	1855	1830	2305	1476	1675	-0.16999	6,68374222310677e-01	9,86199591430219e-01
lmo0561	hisE	600837	601148	-	phosphoribosyl-ATP pyrophosphatase	30	22	40	52	48	71	0,932607552772415471	7,83981757556134e-03	1,61890869835756e-01
lmo0562	hisI	601149	601466	-	phosphoribosyl-AMP cyclohydrolase	21	23	26	35	37	33	0,664093754853539386	6,88196356398049e-02	5,93306613055511e-01
lmo0563	hisF	601463	602218	-	imidazole glycerol phosphate synthase subunit HisF	53	55	53	86	61	94	0,608286319676933251	6,53087931228825e-02	5,84422207447696e-01
lmo0564	hisA	602208	602930	-	1-%285-phosphoribosyl%29-5-%5B%285- phosphoribosylamino%29methylideneamino%5D imidazole-4-carboxamide isomerase	27	32	38	56	43	82	0,929615047847361042	4,60035377165611e-03	1,12728327037078e-01
lmo0565	hisH	602909	603535	-	imidazole glycerol phosphate synthase subunit HisH	17	25	30	41	29	64	0,929026788183554442	7,73180050050203e-03	1,61803445510506e-01
lmo0566	hisB	603536	604120	-	imidazoleglycerol-phosphate dehydratase	24	30	36	33	30	68	0,557309599909464604	1,18933072153860e-01	7,11860371325921e-01
lmo0567	hisD	604121	605404	-	histidinol dehydrogenase	34	64	64	53	56	113	0,494135659048133724	1,44798907776069e-01	7,41405160267863e-01
lmo0568	hisG	605401	606042	-	ATP phosphoribosyltransferase	12	23	23	24	24	37	0,611690089121132652	9,09672141238020e-02	6,43958031834421e-01
lmo0569	hisZ	606039	607220	-	ATP phosphoribosyltransferase	62	104	53	112	82	115	0,536363442795603662	1,24032690787433e-01	7,18387322197111e-01
lmo0570	hisJ	607372	608199	+	histidinol-phosphatase	391	395	419	499	330	423	0,098941343408475602	7,45858568188340e-01	1,00000000000000e+00
lmo0571	lmo0571	608184	608480	-	methyltransferase	272	227	220	360	198	238	0,170604452000116896	6,35165030315797e-01	9,78594755214158e-01
lmo0572	lmo0572	608557	609588	+	hypothetical protein	71	118	193	59	72	159	-0.343934	3,41541912291082e-01	9,08998841944994e-01
lmo0573	lmo0573	609629	610924	-	hypothetical protein	1034	1004	1244	527	621	597	-0.837053	1,13168457414337e-02	2,16302644937937e-01
lmo0574	lmo0574	611240	612634	+	beta-glucosidase	441	579	637	720	632	916	0,509612227739132839	6,85378912994299e-02	5,93306613055511e-01
lmo0575	lmo0575	612678	613406	+	GntR family transcriptional regulator	1445	1357	1329	1386	946	1158	-0.211395	5,45166374758758e-01	9,58615193879086e-01
lmo0576	lmo0576	613836	615299	+	hypothetical protein	50	76	67	69	54	76	0,103787336759135804	7,53796185363335e-01	1,00000000000000e+00
lmo0577	lmo0577	615353	615811	-	hypothetical protein	309	327	217	562	262	275	0,403374946865349249	3,02128191717113e-01	8,82241486342417e-01
lmo0578	lmo0578	615825	616577	-	hypothetical protein	364	436	282	572	346	357	0,285494142786684335	4,18528413431090e-01	9,21712700088374e-01
lmo0579	lmo0579	616742	616951	+	hypothetical protein	180	653	456	500	443	717	0,465614449994336488	1,81188337394574e-01	7,79117317827096e-01
lmo0580	lmo0580	616973	617629	+	hypothetical protein	413	1279	988	1299	1017	1550	0,635103349822965013	7,63334673625485e-02	6,16536190811012e-01
lmo0581	lmo0581	617660	618844	-	hypothetical protein	361	601	654	608	549	885	0,404367705663239763	1,54411628018848e-01	7,49066222555053e-01
lmo0582	iap	618932	620380	-	invasion associated secreted endopeptidase	1748	2562	2964	2442	2512	4034	0,362064122729931437	2,86869397199024e-01	8,80084817577152e-01
lmo0583	lmo0583	620805	623135	+	preprotein translocase subunit SecA	362	560	771	270	386	654	-0.307603	3,37031191071723e-01	9,03857419031042e-01
lmo0584	lmo0584	623251	624423	+	hypothetical protein	616	2773	1808	2232	1863	2843	0,537371048201138013	2,00465972702914e-01	8,06598100147736e-01
lmo0585	lmo0585	624682	625395	+	secreted protein	23	34	34	74	84	84	1,499478832154702568	1,32932844726535e-05	6,14707202953185e-04
lmo0586	lmo0586	625463	626488	+	hypothetical protein	1	3	12	5	11	15	1,044820728257749964	8,37455783619123e-02	6,20692617557604e-01
lmo0587	lmo0587	626506	628971	+	secreted protein	30	61	56	53	55	89	0,485169748013375979	1,45163487124621e-01	7,41405160267863e-01
lmo0588	lmo0588	629088	630491	+	DNA photolyase	438	691	539	928	570	810	0,528911646372327793	8,32925087078083e-02	6,20258759650094e-01
lmo0589	lmo0589	630629	631042	+	hypothetical protein	65	422	283	501	314	448	0,865646197615943414	4,60231704094461e-02	4,99804657438947e-01
lmo0590	lmo0590	631045	632811	+	hypothetical protein	78	813	509	542	451	874	0,541142620423129217	2,78124265118713e-01	8,73365025296112e-01
lmo0591	lmo0591	632811	633581	+	hypothetical protein	32	355	214	222	209	444	0,651127220177960764	2,02259050768568e-01	8,08754112347958e-01
lmo0592	lmo0592	633709	634251	+	hypothetical protein	175	524	487	467	470	898	0,710574912246172974	3,57647528829172e-02	4,41972183255705e-01
lmo0593	lmo0593	634479	635279	+	formate transporter	6555	4250	5383	5301	3413	4051	-0.331459	4,15959198494620e-01	9,19134194274155e-01
lmo0594	metX	635317	636423	-	homoserine O-acetyltransferase	100	169	144	154	157	190	0,357266254878430112	2,23042315900745e-01	8,28319066952638e-01
lmo0595	lmo0595	636440	637717	-	O-acetylhomoserine sulfhydrylase	131	217	188	168	203	270	0,323640220687614555	2,72922342757304e-01	8,67825817610055e-01
lmo0596	lmo0596	638165	638692	+	hypothetical protein	1746	17045	6756	20369	12251	14706	1,056721842301198144	6,23342947415552e-02	5,78357356064851e-01
lmo0597	lmo0597	638781	639482	-	Crp/Fnr family transcriptional regulator	1806	1716	1623	2155	1189	1672	-0.0158718	9,66183282578985e-01	1,00000000000000e+00
lmo0597	lmo0597	639558	640106	-	hypothetical protein	1806	1716	1623	2155	1189	1672	-1.07925	9,03874475791246e-04	2,91169451920618e-02
lmo0599	lmo0599	640300	640632	+	hypothetical protein	15	15	57	12	17	33	-0.400541	4,53282468911635e-01	9,27429430919464e-01
lmo0600	lmo0600	640625	641215	+	hypothetical protein	31	43	77	23	25	65	-0.383592	3,31341531242603e-01	8,97031322070389e-01
lmo0601	lmo0601	641208	642308	+	cell surface protein	78	107	165	82	85	160	-0.0440862	8,98800051187447e-01	1,00000000000000e+00
lmo0602	lmo0602	642414	642914	+	transcripitonal regulator	330	2942	1078	5052	2229	2611	1,353182979371341466	1,93130145760161e-02	3,14604618121808e-01
lmo0603	lmo0603	642962	643348	-	hypothetical protein	1220	1232	804	1605	821	784	0,016213958773224370	9,70139557001699e-01	1,00000000000000e+00
lmo0604	lmo0604	643400	643744	-	hypothetical protein	278	171	250	331	207	253	0,196353350326342407	5,86413714969805e-01	9,71445524230459e-01
lmo0605	lmo0605	643891	645231	-	hypothetical protein	1479	1952	1629	1970	1441	1855	0,110269047210481128	7,48195763339958e-01	1,00000000000000e+00
lmo0606	lmo0606	645397	645858	+	MarR family transcriptional regulator	97	532	412	153	195	324	-0.51237	2,27780667503975e-01	8,33101905064964e-01
lmo0607	lmo0607	645878	647590	+	ABC transporter ATP-binding protein	356	1923	1300	1019	797	1195	-0.113463	7,90863410821002e-01	1,00000000000000e+00
lmo0608	lmo0608	647587	649404	+	ABC transporter ATP-binding protein	598	3511	1810	2521	1711	2199	0,266644054796030761	5,67015691657871e-01	9,69154711644741e-01
lmo0609	lmo0609	649520	649819	+	phage shock protein E	1003	847	797	1655	717	1030	0,371786534499030374	3,42097364340296e-01	9,08998841944994e-01
lmo0610	lmo0610	649864	651633	-	internalin	177	1839	1232	1710	1396	2221	0,867504451818048472	9,66722444273627e-02	6,58335688297503e-01
lmo0611	acpD	651794	652420	-	azoreductase	4089	4007	3227	6699	2858	3469	0,232699849060601621	5,87362536526897e-01	9,71445524230459e-01
lmo0612	lmo0612	652589	653044	+	MarR family transcriptional evidence	10	47	44	23	24	35	-0.181098	7,00586455522319e-01	9,95342981094541e-01
lmo0613	lmo0613	653041	653982	+	oxidoreductase	67	164	132	121	96	108	-0.0436505	9,17140255435463e-01	1,00000000000000e+00
lmo0614	lmo0614	654078	654611	+	hypothetical protein	86	128	181	128	113	208	0,245189313127221725	4,13029543572413e-01	9,17869353510753e-01
lmo0615	lmo0615	654608	654850	-	hypothetical protein	39	45	60	45	56	73	0,334708560421839829	3,07413221552219e-01	8,85782619286646e-01
lmo0616	lmo0616	654957	656708	+	glycerophosphoryl diester phosphodiesterase	124	126	192	109	95	191	-0.140353	6,47739577450803e-01	9,80450767982479e-01
lmo0617	lmo0617	656749	657243	-	hypothetical protein	8	25	45	12	11	20	-0.739648	1,39507141579698e-01	7,35884545829247e-01
lmo0618	lmo0618	657323	658465	-	protein kinase	600	484	658	466	430	590	-0.204861	4,99586726728124e-01	9,38607565877806e-01
lmo0619	lmo0619	658572	659027	+	hypothetical protein	8	19	40	16	17	32	0,054406950537717838	9,18187844564910e-01	1,00000000000000e+00
lmo0620	lmo0620	659083	659475	+	hypothetical protein	126	175	236	114	88	161	-0.508292	7,97371291188214e-02	6,16536190811012e-01
lmo0621	lmo0621	659572	660312	+	hypothetical protein	63	59	76	67	53	88	0,097712038681524060	7,83228955755813e-01	1,00000000000000e+00
lmo0622	lmo0622	660398	660676	+	hypothetical protein	23	67	80	58	58	92	0,396114714788229128	2,73456228842570e-01	8,67825817610055e-01
lmo0623	lmo0623	660692	660958	+	hypothetical protein	37	82	67	70	55	92	0,289319761198997494	3,73572958882289e-01	9,12772860565813e-01
lmo0624	lmo0624	660996	661439	-	hypothetical protein	292	302	316	345	233	349	0,056191393834890538	8,52702795310352e-01	1,00000000000000e+00
lmo0625	lmo0625	661470	662171	-	hypothetical protein	410	483	543	486	409	659	0,149793130979806205	5,92510952314234e-01	9,72309054390507e-01
lmo0626	lmo0626	662257	663936	-	hypothetical protein	1221	2559	1924	2263	2106	2737	0,404409083412605452	2,47436529762363e-01	8,49185616308377e-01
lmo0627	lmo0627	664242	668990	+	pepdidoglycan bound protein	16	36	31	20	28	29	-0.0125256	1,00000000000000e+00	1,00000000000000e+00
lmo0628	lmo0628	669086	669361	+	hypothetical protein	24	195	110	143	138	168	0,605994184372023570	1,93394444997700e-01	7,94069496918370e-01
lmo0629	lmo0629	669423	669950	+	hypothetical protein	55	266	245	166	180	372	0,439259089239887657	2,80211796057949e-01	8,76134578101969e-01
lmo0630	lmo0630	670309	672339	+	transcriptional antiterminator BglG	5	6	5	5	7	13	0,663941043515274387	2,92868939584271e-01	8,80084817577152e-01
lmo0631	lmo0631	672341	672793	+	PTS fructose transporter subunit IIA	0	0	1	0	0	1	0,036910698637629941	1,00000000000000e+00	1,00000000000000e+00
lmo0632	lmo0632	672794	673855	+	PTS fructose transporter subunit IIC	2	1	1	3	0	1	0,037384234447585707	1,00000000000000e+00	1,00000000000000e+00
lmo0633	lmo0633	673870	674178	+	PTS fructose transporter subunit IIB	0	3	3	0	0	1	-2.15696	2,40115023897036e-01	8,43204648941188e-01
lmo0634	lmo0634	674205	675473	+	tagatose 6-phosphate kinase	1	2	7	4	2	3	-0.0640398	1,00000000000000e+00	1,00000000000000e+00
lmo0635	lmo0635	675563	676267	+	hypothetical protein	26	31	60	16	13	43	-0.678283	9,55337035425238e-02	6,58052579745460e-01
lmo0636	lmo0636	676372	676788	+	hypothetical protein	36	105	101	53	57	87	-0.196698	5,99988825289294e-01	9,76813152813404e-01
lmo0637	lmo0637	676802	677395	+	hypothetical protein	81	132	98	90	75	106	-0.144413	6,45331502296718e-01	9,78703190968352e-01
lmo0638	lmo0638	678494	679123	+	hypothetical protein	11	12	10	6	8	18	-0.034535	9,23763434147832e-01	1,00000000000000e+00
lmo0639	lmo0639	679763	680296	+	transcripitonal regulator	77	88	112	54	65	77	-0.430534	1,73682918190453e-01	7,65463633709516e-01
lmo0640	lmo0640	680360	681277	+	oxidoreductase	1276	1270	1103	1886	1359	1799	0,487423456924229836	1,63541920805957e-01	7,56029132045873e-01
lmo0641	lmo0641	681543	683423	+	heavy metal-transporting ATPase	68	105	87	80	61	112	-0.00659748	9,84826306164484e-01	1,00000000000000e+00
lmo0642	lmo0642	683519	684247	+	hypothetical protein	581	2413	1536	2083	1309	1768	0,321839051340548576	4,44657478498776e-01	9,27429430919464e-01
lmo0643	lmo0643	684390	685040	+	transaldolase	3	5	12	4	3	3	-0.883359	2,02122182865645e-01	8,08754112347958e-01
lmo0644	lmo0644	685083	686903	-	hypothetical protein	2008	3519	3087	3424	3387	5125	0,532375369927528097	1,23711513236036e-01	7,18387322197111e-01
lmo0645	lmo0645	687138	688529	+	amino acid transporter	720	507	556	531	369	428	-0.413905	2,30281679605195e-01	8,34661915838300e-01
lmo0646	lmo0646	688619	689458	+	hypothetical protein	222	271	205	426	247	353	0,588098423924054980	6,42850531960470e-02	5,84422207447696e-01
lmo0647	lmo0647	689541	689825	-	hypothetical protein	151	750	688	955	825	1158	1,038817153813164085	1,08631601659847e-02	2,13319727369029e-01
lmo0648	lmo0648	689923	690873	+	hypothetical protein	100	1037	717	1227	1027	1331	1,128590654658832015	2,89062981813377e-02	4,02299798329051e-01
lmo0649	lmo0649	690897	691538	+	transcriptional regulator	13	97	125	50	69	134	0,236002794083949169	6,45527636596147e-01	9,78703190968352e-01
lmo0650	lmo0650	691581	694271	+	hypothetical protein	308	1033	953	940	762	1221	0,465848388094460997	1,97753009992871e-01	8,03056486755751e-01
lmo0651	lmo0651	694317	694964	+	transcriptional regulator	600	887	651	1096	694	841	0,364038163297379203	2,76375978388089e-01	8,69780384235623e-01
lmo0652	lmo0652	694973	695509	-	hypothetical protein	343	790	493	612	397	443	-0.0582055	8,66673747727612e-01	1,00000000000000e+00
lmo0653	lmo0653	695496	696416	-	hypothetical protein	8339	15701	9888	16953	11532	13167	0,380559835771971944	3,29220454048021e-01	8,97031322070389e-01
lmo0654	lmo0654	696606	696815	+	hypothetical protein	443	2700	1915	2892	1751	2648	0,677234229280343936	1,46812674867189e-01	7,44434355806405e-01
lmo0655	lmo0655	696883	697590	+	phosphoprotein phosphatase	122	1020	648	517	483	718	0,089035395227185704	8,48688879977837e-01	1,00000000000000e+00
lmo0656	lmo0656	697634	698197	-	hypothetical protein	2048	2217	2269	3732	2080	2683	0,429570869832811619	2,44607900304057e-01	8,45402132181072e-01
lmo0657	lmo0657	698317	698733	+	hypothetical protein	160	250	157	212	140	183	-0.0315305	9,28904579858737e-01	1,00000000000000e+00
lmo0658	lmo0658	698785	699420	+	hypothetical protein	146	217	203	239	146	231	0,178452124387881800	5,47308271439693e-01	9,59580510818715e-01
lmo0659	lmo0659	699410	700306	-	transcriptional regulator	49	50	69	56	36	47	-0.208635	5,52515332657289e-01	9,62370266542192e-01
lmo0660	lmo0660	700537	700821	+	transposase	7	7	13	10	6	8	-0.100024	9,07572521472204e-01	1,00000000000000e+00
lmo0661	lmo0661	700876	701184	-	hypothetical protein	25	17	20	22	12	10	-0.44495	3,60523630259372e-01	9,12772860565813e-01
lmo0662	thiD	701247	702062	-	phosphomethylpyrimidine kinase	1018	1500	1514	1267	993	1704	0,020865191674521985	9,47918414502461e-01	1,00000000000000e+00
lmo0663	lmo0663	702088	702954	-	hypothetical protein	548	969	1317	618	668	1198	-0.117279	7,21895255878216e-01	9,97433107760408e-01
lmo0664	lmo0664	703128	703691	+	acetyl transferase	1167	1341	906	2074	1191	1366	0,477278903884836736	2,11589311035604e-01	8,12401212646132e-01
lmo0665	lmo0665	703688	703951	+	hypothetical protein	498	656	556	889	587	840	0,482473979217574900	1,09060277961964e-01	6,88713253121035e-01
lmo0666	lmo0666	703961	704338	+	hypothetical protein	570	599	473	975	561	686	0,468761677648448505	1,66837805986420e-01	7,57422004368643e-01
lmo0667	lmo0667	704452	705387	+	ABC transporter ATP-binding protein	972	1193	974	1417	809	1105	0,127544748781045186	7,12890994618408e-01	9,97433107760408e-01
lmo0668	lmo0668	705380	706150	+	ABC transporter permease	1406	1578	1122	2066	1051	1223	0,118622524801467566	7,63284080761129e-01	1,00000000000000e+00
lmo0669	lmo0669	706408	707292	+	oxidoreductase	32	445	214	565	470	708	1,485975991428513554	6,16400511674158e-03	1,39151202123607e-01
lmo0670	lmo0670	707310	707486	+	hypothetical protein	5	71	58	118	115	173	1,751964403218591260	6,36110515173634e-04	2,18782062860367e-02
lmo0671	lmo0671	707612	708220	+	hypothetical protein	20	47	51	27	27	54	-0.0644159	8,83503184334130e-01	1,00000000000000e+00
lmo0672	lmo0672	709134	709562	+	hypothetical protein	172	160	131	153	106	135	-0.216808	5,17266440983764e-01	9,46845601799407e-01
lmo0673	lmo0673	709601	709810	-	hypothetical protein	71	114	165	100	54	115	-0.310174	3,40743408500209e-01	9,08998841944994e-01
lmo0674	lmo0674	709829	710749	-	hypothetical protein	170	369	506	148	162	330	-0.632528	6,18941979709006e-02	5,76138524618740e-01
lmo0675	lmo0675	711121	711435	+	hypothetical protein	641	340	733	130	109	196	-1.98865	3,29147737143662e-08	1,78050294790732e-06
lmo0676	fliP	711428	712195	+	flagellar biosynthesis protein FliP	1256	1321	1659	857	824	1000	-0.598294	6,14549312003174e-02	5,73912989417948e-01
lmo0677	fliQ	712208	712480	+	flagellar biosynthesis protein FliQ	541	781	760	641	560	708	-0.0526329	8,55467430516396e-01	1,00000000000000e+00
lmo0678	fliR	712483	713244	+	flagellar biosynthesis protein FliR	762	258	503	88	70	75	-2.73366	2,23120795230852e-09	1,30548432638133e-07
lmo0679	flhB	713260	714306	+	flagellar biosynthesis protein FlhB	1201	398	974	113	107	155	-2.8171	2,26843336853255e-10	1,41382575382235e-08
lmo0680	flhA	714353	716428	+	flagellar biosynthesis protein FlhA	1173	412	970	117	100	155	-2.82017	8,83516162140803e-11	6,03104961156591e-09
lmo0681	lmo0681	716450	717673	+	flagellar biosynthesis regulator FlhF	708	262	808	66	68	132	-2.77233	2,05147084700624e-10	1,30701487074820e-08
lmo0682	flgG	717670	718449	+	flagellar basal body rod protein FlgG	616	209	706	66	59	87	-2.85033	1,42693429819995e-10	9,51400147195179e-09
lmo0683	lmo0683	718478	719266	+	chemotaxis protein CheR	459	191	603	33	45	84	-2.9636	3,21813893315165e-11	2,25034251740141e-09
lmo0684	lmo0684	719291	719626	+	hypothetical protein	107	46	172	12	11	19	-2.91029	2,41676062695122e-09	1,38577054349383e-07
lmo0685	lmo0685	719653	720504	+	flagellar motor protein MotA	321	141	420	28	32	55	-2.93525	1,00841735352288e-11	7,34386840904849e-10
lmo0686	motB	720464	721291	+	flagellar motor rotation MotB	275	188	579	19	27	67	-3.18685	1,67499675320415e-12	1,29789613282062e-10
lmo0687	lmo0687	721301	721801	+	hypothetical protein	110	86	302	12	14	41	-2.8523	2,65788179438832e-09	1,49414649108065e-07
lmo0688	lmo0688	721824	723737	+	hypothetical protein	1021	638	1863	75	85	199	-3.29041	6,27794339563408e-15	6,92263989049343e-13
lmo0689	lmo0689	723750	724658	+	chemotaxis protein CheV	1817	980	2106	165	162	240	-3.10372	1,04330139952072e-14	1,06826611158068e-12
lmo0690	flaA	724896	725759	+	flagellin	160199	126556	136938	1534	1488	2068	-6.38119	3,82325129482653e-42	5,48063073113383e-39
lmo0691	cheY	726034	726393	+	chemotaxis response regulator CheY	1030	864	1232	85	82	158	-3.26984	7,04561660009378e-22	5,04994569811722e-19
lmo0692	cheA	726413	728269	+	two-component sensor histidine kinase CheA	3118	2766	4746	250	240	482	-3.43948	1,89247995557831e-18	3,19161178390765e-16
lmo0693	lmo0693	728282	728581	+	flagellar motor switch protein FliY	369	272	446	31	38	40	-3.26644	2,59747108116688e-19	6,76995417245949e-17
lmo0694	lmo0694	728600	729010	+	hypothetical protein	115	180	409	10	19	42	-3.22556	2,39761546388062e-12	1,80893777235414e-10
lmo0695	lmo0695	729026	730072	+	hypothetical protein	459	518	1159	32	53	107	-3.41994	5,56216674161479e-17	7,59368192771886e-15
lmo0696	flgD	730074	730496	+	flagellar basal body rod modification protein	156	189	338	13	20	22	-3.52733	2,25579743232489e-20	8,08421404809431e-18
lmo0697	flgE	730516	731751	+	flagellar hook protein FlgE	1409	1311	1992	138	130	242	-3.19088	5,16601211905994e-20	1,64566186059387e-17
lmo0698	lmo0698	731765	732001	+	flagellar motor switch protein	291	293	499	28	28	64	-3.14986	4,22487440885919e-19	9,31747302323024e-17
lmo0699	fliM	732022	733014	+	flagellar motor switch protein FliM	1033	1016	1719	90	116	168	-3.27666	1,36931438117175e-21	7,85164866163883e-19
lmo0700	lmo0700	733017	734564	+	flagellar motor switch protein FliY	1324	1280	2321	121	115	266	-3.2822	1,56395025669923e-18	2,80240336622294e-16
lmo0701	lmo0701	734570	735973	+	hypothetical protein	583	706	1268	63	73	123	-3.23362	3,74996346477486e-21	1,79185754225159e-18
lmo0702	lmo0702	735996	737162	+	hypothetical protein	163	220	526	13	18	48	-3.46124	1,28007473332076e-14	1,26550836566573e-12
lmo0703	lmo0703	737269	737733	+	hypothetical protein	106	146	339	11	15	28	-3.35038	7,42697633517598e-15	7,88634857516650e-13
lmo0704	lmo0704	737743	738171	+	hypothetical protein	115	151	380	9	18	31	-3.37298	1,28410682692085e-13	1,11561644629760e-11
lmo0705	flgK	738191	739711	+	flagellar hook-associated protein FlgK	1299	1133	1973	132	132	221	-3.15006	2,83393565047727e-19	6,77074459159862e-17
lmo0706	flgL	739723	740598	+	flagellar hook-associated protein FlgL	388	454	1025	42	56	114	-3.07542	1,55950546135026e-15	1,86295923237133e-13
lmo0707	fliD	740610	741899	+	flagellar capping protein FliD	584	623	1240	51	57	121	-3.37561	1,57384496724491e-20	6,44601931584452e-18
lmo0708	lmo0708	741918	742304	+	flagellar protein	67	88	278	6	13	22	-3.27351	1,81148965024113e-10	1,18035018800939e-08
lmo0709	lmo0709	742276	742557	+	hypothetical protein	40	60	177	7	7	16	-3.08244	2,16960238403408e-09	1,29588542396369e-07
lmo0710	flgB	742578	742979	+	flagellar basal-body rod protein FlgB	173	198	431	10	19	46	-3.3742	1,80620841817470e-14	1,72613317830229e-12
lmo0711	flgC	742991	743401	+	flagellar basal body rod protein FlgC	283	250	477	25	33	40	-3.2916	9,86087058976995e-20	2,82711159808704e-17
lmo0712	fliE	743418	743714	+	flagellar hook-basal body protein FliE	261	233	436	13	18	28	-3.92341	9,97399997950447e-25	9,53181931374644e-22
lmo0713	fliF	743782	745434	+	flagellar MS-ring protein FliF	306	406	903	50	60	116	-2.75591	3,56483945685321e-13	2,92011277794233e-11
lmo0714	fliG	745437	746543	+	flagellar motor switch protein FliG	243	279	619	20	42	101	-2.77546	3,59568352603764e-10	2,19336695088296e-08
lmo0715	fliH	746530	747222	+	flagellar assembly protein H	139	224	495	22	34	56	-2.8247	1,02460668420628e-11	7,34386840904849e-10
lmo0716	fliI	747219	748520	+	flagellum-specific ATP synthase	477	555	842	54	95	112	-2.76065	9,28891388397334e-16	1,21051436842507e-13
lmo0717	lmo0717	748537	749205	+	transglycosylase	299	386	751	28	50	83	-3.07861	3,29018547787401e-15	3,77318470602592e-13
lmo0718	lmo0718	749219	749863	+	hypothetical protein	300	407	827	26	45	102	-3.09749	1,95886610545547e-13	1,65178503657084e-11
lmo0719	lmo0719	749985	750311	+	hypothetical protein	79	118	164	78	80	147	-0.186276	5,57955745305953e-01	9,64839000116577e-01
lmo0720	lmo0720	750311	750634	+	hypothetical protein	68	79	102	66	41	85	-0.342323	2,75852694116651e-01	8,69302798887925e-01
lmo0721	lmo0721	750680	751327	-	fibronectin-binding protein	1562	1538	1524	2002	1533	1835	0,254706484415449519	4,73579842399244e-01	9,27811890131485e-01
lmo0722	lmo0722	751598	753328	+	pyruvate oxidase	206	2222	1465	1638	1554	2461	0,689355415147116068	1,92898132589167e-01	7,94069496918370e-01
lmo0723	lmo0723	753490	755295	+	metyl-accepting chemotaxis protein	3403	3745	6171	261	368	691	-3.30419	1,06795752142358e-15	1,33123226692235e-13
lmo0724	lmo0724	755308	756036	+	hypothetical protein	3190	2849	3889	269	295	384	-3.34903	7,89823750301393e-19	1,61744620865292e-16
lmo0725	lmo0725	756079	756291	-	peptidoglycan-binding protein	311	295	239	331	203	193	-0.173089	6,37867038080741e-01	9,78594755214158e-01
lmo0726	lmo0726	756494	756637	+	hypothetical protein	948	1391	1185	861	794	1009	-0.340619	2,81151886461004e-01	8,76263794174726e-01
lmo0727	lmo0727	756738	758543	+	glucosamine--fructose-6-phosphate aminotransferase	6251	13128	13788	6081	7507	11776	-0.304084	4,21240151937112e-01	9,21712700088374e-01
lmo0728	lmo0728	758656	759396	+	riboflavin kinase / FAD synthase	755	760	615	1481	613	785	0,465384983632964322	2,39049414543310e-01	8,43013978645868e-01
lmo0729	lmo0729	759479	759958	+	hypothetical protein	225	280	281	246	170	272	-0.1528	5,87291529148537e-01	9,71445524230459e-01
lmo0730	lmo0730	759972	760310	+	hypothetical protein	80	107	123	64	69	116	-0.273658	3,65902759420172e-01	9,12772860565813e-01
lmo0731	lmo0731	760455	760859	+	hypothetical protein	5134	3859	3114	4105	2436	2129	-0.46052	3,01131441889135e-01	8,81862966186058e-01
lmo0732	lmo0732	761552	763468	+	peptidoglycan binding protein	14	55	42	43	44	71	0,600123039503250633	1,27833975508198e-01	7,20577156943844e-01
lmo0733	lmo0733	763798	764307	+	transcriptional regulator	159	224	228	184	142	230	-0.0870313	7,59080947743792e-01	1,00000000000000e+00
lmo0734	lmo0734	764465	765469	-	LacI family transcriptional regulator	190	288	404	172	185	316	-0.323346	2,80982620857212e-01	8,76263794174726e-01
lmo0735	lmo0735	765683	766354	+	ribulose-5-phosphate 3-epimerase	2	4	2	5	6	7	1,190269891556123838	1,10552997155487e-01	6,89033571401700e-01
lmo0736	lmo0736	766351	766797	+	ribose-5-phosphate isomerase B	0	3	4	0	5	6	0,706748687285253419	4,10528008978297e-01	9,17869353510753e-01
lmo0737	lmo0737	766810	767742	+	hypothetical protein	5	13	4	3	11	12	0,292614001470011043	6,78166024446343e-01	9,86199591430219e-01
lmo0738	lmo0738	767766	769619	+	PTS beta-glucoside transporter subunit IIABC	24	36	34	48	38	49	0,589276378986964056	8,46509442033486e-02	6,25500662451032e-01
lmo0739	lmo0739	769639	771012	+	6-phospho-beta-glucosidase	90	129	140	111	106	195	0,234799298168053838	4,30091903316066e-01	9,24325792868224e-01
lmo0740	lmo0740	771026	771685	-	transcriptional regulator	61	70	92	82	71	113	0,302180625381571311	3,20023413393734e-01	8,93477183151397e-01
lmo0741	lmo0741	771949	772326	+	GntR family transcriptional regulator	0	0	2	2	2	1	1,252759995003920102	4,75652652309066e-01	9,27871666202400e-01
lmo0742	lmo0742	772310	772999	+	ABC transporter ATP-binding protein	7	3	6	13	6	13	1,009424958559241192	7,97819765576858e-02	6,16536190811012e-01
lmo0743	lmo0743	772996	773700	+	hypothetical protein	5	5	3	2	5	4	-0.186177	8,57570872129240e-01	1,00000000000000e+00
lmo0744	lmo0744	773715	775715	+	ABC transporter ATP-binding protein	3	9	7	11	6	10	0,565557420680126710	3,21579838872740e-01	8,94347698478009e-01
lmo0745	lmo0745	775744	776247	+	hypothetical protein	1	2	6	1	1	7	0,033894438091776703	1,00000000000000e+00	1,00000000000000e+00
lmo0746	lmo0746	776398	776697	-	hypothetical protein	0	1	1	1	1	5	1,664698544649276357	2,08331010568091e-01	8,12401212646132e-01
lmo0747	lmo0747	776761	777102	+	hypothetical protein	0	0	4	1	1	1	-0.295311	9,99999999999998e-01	1,00000000000000e+00
lmo0748	lmo0748	777209	777496	+	hypothetical protein	9	29	36	11	12	25	-0.539913	2,51717045739087e-01	8,52456073767528e-01
lmo0749	lmo0749	777493	777699	+	hypothetical protein	14	28	32	12	16	36	-0.166728	7,05228979660805e-01	9,97433107760408e-01
lmo0750	lmo0750	777692	778207	+	hypothetical protein	32	71	78	44	53	94	0,146624998593084921	6,77666673989958e-01	9,86199591430219e-01
lmo0751	lmo0751	778262	778558	+	hypothetical protein	27	62	47	37	36	59	0,019421311158632344	9,74399218076856e-01	1,00000000000000e+00
lmo0752	lmo0752	778654	779490	+	hypothetical protein	69	103	114	59	55	105	-0.344763	2,57190998685691e-01	8,52456073767528e-01
lmo0753	lmo0753	779616	780296	+	Crp/Fnr family transcriptional regulator	9	22	24	16	18	20	0,070325260303226653	8,92835870986940e-01	1,00000000000000e+00
lmo0754	lmo0754	780377	780988	+	hypothetical protein	23	40	41	36	33	40	0,150607745402395465	6,50348353523397e-01	9,80772646934473e-01
lmo0755	lmo0755	781103	781924	+	hypothetical protein	82	127	139	94	95	162	0,063245578399727068	8,39593869606960e-01	1,00000000000000e+00
lmo0756	lmo0756	781896	782801	+	ABC transporter ATP-binding protein	259	326	261	396	258	339	0,276378379214681058	3,57392919390168e-01	9,12772860565813e-01
lmo0757	lmo0757	782794	783774	+	hypothetical protein	662	736	624	1148	812	867	0,537392905037322510	1,13184536412799e-01	6,91897795086345e-01
lmo0758	lmo0758	783901	784788	+	hypothetical protein	83	193	173	175	114	209	0,224304066248492140	4,72004085648211e-01	9,27811890131485e-01
lmo0759	lmo0759	784788	785747	+	hypothetical protein	108	405	312	297	264	374	0,302989002094150695	3,88333426520760e-01	9,17814931263771e-01
lmo0760	lmo0760	785754	786362	+	hypothetical protein	55	241	216	232	198	326	0,683847341283109866	6,51496095351983e-02	5,84422207447696e-01
lmo0761	lmo0761	786372	786992	+	hypothetical protein	41	201	122	197	139	199	0,681552002190995654	8,67510844612861e-02	6,31201202620160e-01
lmo0762	lmo0762	787320	788576	+	ATP/GTP-binding protein	197	386	379	399	374	543	0,536802481060475456	5,87255453488470e-02	5,66889355269847e-01
lmo0763	lmo0763	788642	789514	+	hypothetical protein	774	1173	958	1192	851	1341	0,264936595223727200	4,01788666498698e-01	9,17814931263771e-01
lmo0764	lmo0764	789520	790509	+	lipoate-protein ligase	639	1306	1106	966	879	1436	0,171407999887330381	5,93370324993863e-01	9,72665935824703e-01
lmo0765	lmo0765	790662	791960	+	hypothetical protein	4	1	14	5	3	13	0,174793040586220916	9,09291570578072e-01	1,00000000000000e+00
lmo0766	lmo0766	791977	792867	+	sugar ABC transporter permease	0	6	3	2	4	5	0,355136367648622608	6,89967471697301e-01	9,90833836941089e-01
lmo0767	lmo0767	792879	793754	+	ABC transporter permease	0	4	3	2	4	4	0,570036540522277146	4,98513611680634e-01	9,38436326125002e-01
lmo0768	lmo0768	793777	795030	+	sugar ABC transporter substrate-binding protein	3	2	4	3	3	4	0,197568542851571660	1,00000000000000e+00	1,00000000000000e+00
lmo0769	lmo0769	795034	796062	+	alpha-1%2C6-mannanase	2	4	11	3	5	13	0,352826327407832041	6,96307365860025e-01	9,95342981094541e-01
lmo0770	lmo0770	796075	797193	-	LacI family transcriptional regulator	342	443	542	395	324	548	-0.0187283	9,48403358386262e-01	1,00000000000000e+00
lmo0771	lmo0771	797353	798105	+	hypothetical protein	91	108	185	92	102	186	0,035825324638395994	9,12284473905005e-01	1,00000000000000e+00
lmo0772	lmo0772	798141	798788	+	transcriptional regulator	34	51	86	35	33	69	-0.259778	4,71227166532520e-01	9,27811890131485e-01
lmo0773	lmo0773	798828	799817	-	alcohol dehydrogenase	896	432	488	670	386	471	-0.286849	4,89282375091587e-01	9,33265281230946e-01
lmo0774	lmo0774	799996	800925	+	hypothetical protein	663	1129	1106	772	665	1021	-0.169252	5,79312584640327e-01	9,69154711644741e-01
lmo0775	lmo0775	800965	801297	+	hypothetical protein	194	407	338	253	226	398	-0.0398648	8,97721336934998e-01	1,00000000000000e+00
lmo0776	lmo0776	801336	802202	-	transcriptional regulator	27	34	39	37	21	28	-0.148312	7,26072634538181e-01	9,98227856472727e-01
lmo0777	lmo0777	802356	802739	+	hypothetical protein	455	418	450	477	335	603	0,093256597349344980	7,58978969239744e-01	1,00000000000000e+00
lmo0778	lmo0778	803201	803548	+	hypothetical protein	81	42	125	25	22	49	-1.36154	1,32042381886567e-03	3,94339071738321e-02
lmo0779	lmo0779	803745	804212	-	hypothetical protein	1638	1641	1218	2603	1299	1488	0,291106925186503218	4,79244342276292e-01	9,27987450684892e-01
lmo0780	lmo0780	804382	804729	+	hypothetical protein	0	21	18	11	4	15	-0.266884	7,91078724384656e-01	1,00000000000000e+00
lmo0781	lmo0781	804887	805765	-	PTS mannose transporter subunit IID	1345	10930	4134	11967	7599	8848	0,952554374826511507	8,05412587712822e-02	6,19066458169614e-01
lmo0782	lmo0782	805784	806596	-	PTS mannose transporter subunit IIC	1002	9596	5127	8059	6824	10248	0,824057610579623900	1,23948896466426e-01	7,18387322197111e-01
lmo0783	lmo0783	806770	807255	-	PTS mannose transporter subunit IIB	480	5875	3449	3853	3566	5850	0,583057074376650775	2,98186509799187e-01	8,81862966186058e-01
lmo0784	lmo0784	807255	807689	-	PTS mannose transporter subunit IIB	602	6443	4013	4920	4038	7108	0,678725835091898544	2,11704709039599e-01	8,12401212646132e-01
lmo0785	lmo0785	807976	810792	-	transcriptional regulator	1807	1995	2870	1840	1413	2306	-0.21311	5,26639754528613e-01	9,54533356088212e-01
lmo0786	lmo0786	810985	811620	+	ACP phosphodiesterase	662	604	1214	265	261	668	-1.05532	2,37850882541732e-03	6,49446171663947e-02
lmo0787	lmo0787	811813	813189	+	amino acid transporter	1643	1750	2061	1541	1146	1542	-0.316221	3,50247850505571e-01	9,12772860565813e-01
lmo0788	lmo0788	813451	817878	+	hypothetical protein	1531	991	1004	2117	977	1784	0,425241884481119325	2,95692183851342e-01	8,80084817577152e-01
lmo0789	lmo0789	817914	818762	-	hypothetical protein	211	376	402	314	260	398	0,054203967454672611	8,45719443562108e-01	1,00000000000000e+00
lmo0790	lmo0790	818789	819265	-	transcriptional regulator	129	253	277	206	170	302	0,113069463121397915	7,00474599005052e-01	9,95342981094541e-01
lmo0791	lmo0791	819389	820039	+	hypothetical protein	382	884	1101	729	722	1324	0,317592872075687593	3,50607781133139e-01	9,12772860565813e-01
lmo0792	lmo0792	820145	821035	+	hypothetical protein	141	200	214	152	131	210	-0.119045	6,73069252614400e-01	9,86199591430219e-01
lmo0793	lmo0793	821070	821771	-	hypothetical protein	542	389	415	486	275	348	-0.27272	4,38941583977777e-01	9,27373265485842e-01
lmo0794	lmo0794	821886	822527	-	hypothetical protein	348	2472	1584	2745	2134	3167	1,016848005885149231	3,49112061219556e-02	4,40926995381703e-01
lmo0795	lmo0795	822611	823531	-	hypothetical protein	1907	2459	2110	2600	1765	1958	0,033958548952690681	9,25342078614942e-01	1,00000000000000e+00
lmo0796	lmo0796	823638	824168	-	hypothetical protein	249	2415	1124	2407	1905	2435	0,994269477365404053	6,04453848664852e-02	5,72407664301957e-01
lmo0797	lmo0797	824423	824884	+	hypothetical protein	117	120	184	82	63	137	-0.557693	6,87354822447314e-02	5,93306613055511e-01
lmo0798	lmo0798	824936	826396	-	lysine-specific permease	508	325	380	257	166	154	-1.04643	5,57445236608197e-03	1,28886733335137e-01
lmo0799	lmo0799	826752	827513	-	hypothetical protein	2706	3130	3237	4332	2572	3619	0,263385831047109997	4,62673609563927e-01	9,27811890131485e-01
lmo0800	lmo0800	827666	828016	+	hypothetical protein	330	376	248	630	272	295	0,371562881375204546	3,45330543161852e-01	9,10183012148631e-01
lmo0801	lmo0801	828168	830108	+	internalin	8	20	35	15	26	36	0,397145379220213701	3,82185722887564e-01	9,16839531725707e-01
lmo0802	lmo0802	830259	830897	+	hypothetical protein	70	126	178	115	123	210	0,339912372056046297	2,80228604157484e-01	8,76134578101969e-01
lmo0803	lmo0803	831025	833073	+	Na%2B/H%2B antiporter	550	1006	777	862	699	904	0,158219620629039048	6,13407306388680e-01	9,78019258357864e-01
lmo0804	lmo0804	833117	833587	-	hypothetical protein	78	118	130	81	104	161	0,140748169030458531	6,55786101181860e-01	9,82913932501340e-01
lmo0805	lmo0805	833615	834076	-	hypothetical protein	60	84	113	64	77	150	0,216750173385185069	5,11397976456628e-01	9,43507866182958e-01
lmo0806	lmo0806	834287	834829	+	transcriptional regulator	65	80	140	46	57	99	-0.436174	2,06839704493486e-01	8,12401212646132e-01
lmo0807	lmo0807	834845	835939	+	spermidine/putrescine ABC transporter ATP-binding protein	126	165	275	87	126	211	-0.353549	2,89157112893143e-01	8,80084817577152e-01
lmo0808	lmo0808	835939	836748	+	spermidine/putrescine ABC transporter permease	98	118	173	73	83	161	-0.262064	4,12179021141836e-01	9,17869353510753e-01
lmo0809	lmo0809	836745	837551	+	spermidine/putrescine ABC transporter permease	142	147	304	99	129	174	-0.474477	1,54099033891530e-01	7,49066222555053e-01
lmo0810	lmo0810	837548	838621	+	spermidine/putrescine ABC transporter substrate-binding protein	188	285	484	145	177	332	-0.480814	1,46452179980026e-01	7,44434355806405e-01
lmo0811	lmo0811	838751	839452	+	carbonic anhydrase	2981	6618	4978	7648	4594	6531	0,456932040519019700	2,31169540429462e-01	8,35182147683636e-01
lmo0812	lmo0812	839520	840062	+	hypothetical protein	176	186	111	342	181	223	0,674391978024937999	7,33073812535028e-02	6,09194962474761e-01
lmo0813	lmo0813	840200	841072	+	fructokinase	336	195	265	237	173	237	-0.309492	3,73874560176236e-01	9,12772860565813e-01
lmo0814	lmo0814	841157	842086	+	oxidoreductase	828	293	427	441	244	331	-0.670994	1,33430420083920e-01	7,29108704599203e-01
lmo0815	lmo0815	842313	842765	+	transcriptional regulator	10	17	39	14	9	28	-0.307801	5,32257021670237e-01	9,55207085457518e-01
lmo0816	lmo0816	842781	843287	+	regulatory protein PaiA	27	29	49	30	17	53	-0.0554783	8,75893920021038e-01	1,00000000000000e+00
lmo0817	lmo0817	843311	843724	-	PhnB protein	54	78	56	99	83	102	0,650421471644707427	4,49806138762638e-02	4,97330452427526e-01
lmo0818	lmo0818	843949	846579	+	cation-transporting ATPase	421	1575	1061	1447	1080	1526	0,528362259770174481	1,70180441570713e-01	7,62166432983664e-01
lmo0819	lmo0819	846594	847442	+	hypothetical protein	77	400	389	298	326	583	0,600608618009443318	1,43175916139994e-01	7,41405160267863e-01
lmo0820	lmo0820	847552	848109	+	acetyltransferase	32	122	112	57	67	169	0,194618634306457594	6,43622503198767e-01	9,78594755214158e-01
lmo0821	lmo0821	848126	848788	+	hypothetical protein	70	195	178	110	129	223	0,141669459812105658	6,81317421066566e-01	9,87531368148556e-01
lmo0822	lmo0822	848804	849193	-	transcriptional regulator	331	309	294	456	242	326	0,158381947155269570	6,35143086839577e-01	9,78594755214158e-01
lmo0823	lmo0823	849314	850138	+	oxidoreductase	1338	1467	1358	1964	1282	1988	0,352277203747763334	3,10129692142514e-01	8,89764656717777e-01
lmo0824	lmo0824	850216	851184	+	hypothetical protein	147	126	172	93	89	139	-0.451035	1,40023012018216e-01	7,35884545829247e-01
lmo0825	lmo0825	851225	852505	+	3-hydroxy-3-methylglutaryl-CoA reductase	178	219	282	165	182	283	-0.0581775	8,42838089767288e-01	1,00000000000000e+00
lmo0826	lmo0826	852704	854338	+	transporter	695	854	1306	680	948	1513	0,194093756594910294	5,66136901804544e-01	9,69154711644741e-01
lmo0827	lmo0827	854443	854748	+	transposase	4	5	6	1	4	4	-0.657117	3,60958561770901e-01	9,12772860565813e-01
lmo0828	lmo0828	854745	855581	+	transposase	45	62	66	88	35	41	0,014216058880099259	9,82849259925108e-01	1,00000000000000e+00
lmo0829	nifJ	855759	859406	+	pyruvate-flavodoxin oxidoreductase	4167	2325	3193	2605	1756	2588	-0.502957	2,12279494756285e-01	8,12401212646132e-01
lmo0830	fbp	859656	861617	-	fructose-1%2C6-bisphosphatase	873	2182	2158	1107	1141	2039	-0.201445	5,72555778627651e-01	9,69154711644741e-01
lmo0831	lmo0831	861731	862642	-	hypothetical protein	729	860	832	1108	832	897	0,297863996337406123	3,61118066778134e-01	9,12772860565813e-01
lmo0832	lmo0832	863322	863606	+	transposase	0	1	3	2	0	2	0,057955065299835067	1,00000000000000e+00	1,00000000000000e+00
lmo0833	lmo0833	863798	864688	+	transcriptional regulator	27	27	58	21	22	43	-0.32969	4,03795860295700e-01	9,17814931263771e-01
lmo0834	lmo0834	864824	865537	+	hypothetical protein	50	23	75	11	17	24	-1.46793	1,65772812650473e-03	4,75270653868907e-02
lmo0835	lmo0835	865530	866534	+	peptidoglycan binding protein	67	54	127	22	21	38	-1.56089	4,36855512014853e-05	1,92686885068705e-03
lmo0836	lmo0836	866577	866990	-	phosphate-starvation-inducible protein PsiE	268	481	449	689	476	705	0,720693127303871139	1,30287723645609e-02	2,44909463656394e-01
lmo0837	lmo0837	867163	868800	+	hypothetical protein	1141	1025	1365	817	708	1075	-0.416768	1,93153138234932e-01	7,94069496918370e-01
lmo0838	uhpT	869095	870480	+	sugar:phosphate antiporter	15	32	23	34	27	43	0,627793441705926325	7,95643424720032e-02	6,16536190811012e-01
lmo0839	lmo0839	870587	871807	-	tetracycline resistance protein	16	30	31	36	28	28	0,357529076340864616	3,19268363656518e-01	8,93477183151397e-01
lmo0840	lmo0840	871940	872410	-	hypothetical protein	29	48	56	28	47	59	0,091667363806378882	8,29267166636458e-01	1,00000000000000e+00
lmo0841	lmo0841	872616	875258	+	calcium-transporting ATPase	709	1231	1336	1236	1333	2169	0,598097041318768174	6,60753273161388e-02	5,86495242772043e-01
lmo0842	lmo0842	875721	881855	+	peptidoglycan binding protein	63	114	178	77	84	216	0,126649694261222828	7,40027985072374e-01	9,99188506211835e-01
lmo0843	lmo0843	881992	882249	-	hypothetical protein	72	89	74	121	98	98	0,500805079182868318	1,29607214454426e-01	7,20577156943844e-01
lmo0844	lmo0844	882328	882705	+	hypothetical protein	261	335	362	328	237	357	-0.00205108	9,98154374590023e-01	1,00000000000000e+00
lmo0845	lmo0845	882962	884065	+	hypothetical protein	270	247	236	296	206	309	0,114734946163424889	7,21836224984436e-01	9,97433107760408e-01
lmo0846	lmo0846	884170	885270	+	excinuclease ABC subunit C	123	137	245	72	123	201	-0.297356	4,06270490575583e-01	9,17869353510753e-01
lmo0847	lmo0847	885440	886882	+	glutamine ABC transporter	1163	1391	2212	453	785	1361	-0.832636	2,61518250419222e-02	3,84498884077902e-01
lmo0848	lmo0848	886875	887603	+	amino acid ABC transporter ATP-binding protein	1500	1385	2050	822	868	1258	-0.704347	3,22386650059422e-02	4,23982809963469e-01
lmo0849	lmo0849	887652	889502	-	amidase	14	12	20	6	7	17	-0.589504	1,90985378626475e-01	7,94069496918370e-01
lmo0850	lmo0850	890069	890215	+	hypothetical protein	94	184	231	165	157	204	0,159048733342270571	5,96400047083187e-01	9,74513138515248e-01
lmo0851	lmo0851	890439	891197	+	hypothetical protein	913	1356	1296	1286	1063	1543	0,186615332756590147	5,53489364374805e-01	9,63481486133919e-01
lmo0852	lmo0852	891277	891831	+	TetR family transcriptional regulator	109	151	147	106	110	150	-0.0969286	7,53899934354590e-01	1,00000000000000e+00
lmo0853	lmo0853	891848	892189	+	SugE protein	53	91	64	87	48	72	0,051907144516270959	8,85415534627757e-01	1,00000000000000e+00
lmo0854	lmo0854	892192	892512	+	SugE protein	47	68	42	81	35	48	0,112367579759008393	7,87771065556046e-01	1,00000000000000e+00
lmo0855	ddl	892662	893774	+	D-alanyl-alanine synthetase A	1562	1526	2288	1194	1128	1879	-0.323434	3,42017856697677e-01	9,08998841944994e-01
lmo0856	murF	893838	895211	+	UDP-N-acetylmuramoylalanyl-D-glutamyl-2%2C 6-diamino pimelate-D-alanyl-D-alanyl ligase	1262	1382	1853	797	809	1353	-0.570611	7,57982104599631e-02	6,16536190811012e-01
lmo0857	lmo0857	895278	895991	+	carboxylesterase	1388	1051	1483	1431	1163	1546	0,103470376931542568	7,63338784474252e-01	1,00000000000000e+00
lmo0858	lmo0858	896003	897028	-	LacI family transcriptional regulator	224	304	304	368	256	346	0,286477308488432836	3,13879281672472e-01	8,91865114524260e-01
lmo0859	lmo0859	897273	898592	+	sugar ABC transporter substrate-binding protein	6	10	13	0	7	5	-1.15901	8,59407447692227e-02	6,31201202620160e-01
lmo0860	lmo0860	898589	899467	+	sugar ABC transporter permease	5	3	3	3	3	4	-0.0973502	1,00000000000000e+00	1,00000000000000e+00
lmo0861	lmo0861	899454	900287	+	sugar ABC transporter permease	5	4	9	4	4	6	-0.298742	7,54311815737247e-01	1,00000000000000e+00
lmo0862	lmo0862	900303	901835	+	oligo-1%2C6-glucosidase	7	11	15	8	6	9	-0.447012	4,30461045414511e-01	9,24325792868224e-01
lmo0863	lmo0863	901837	902751	+	hypothetical protein	6	9	14	7	5	17	0,033129761609891284	1,00000000000000e+00	1,00000000000000e+00
lmo0864	lmo0864	902773	903840	+	hypothetical protein	17	27	23	16	13	20	-0.395832	3,08727565595884e-01	8,87785286422668e-01
lmo0865	lmo0865	903837	905510	+	phosphomannomutase	46	96	79	84	63	87	0,165619782658314507	6,10595413188044e-01	9,77608312598737e-01
lmo0866	lmo0866	905962	907524	+	ATP-dependent RNA helicase	17891	23487	23267	17864	13968	19550	-0.276455	4,32598647768967e-01	9,24325792868224e-01
lmo0866	lmo0866	907654	907830	+	hypothetical protein	17891	23487	23267	17864	13968	19550	0,930194599000730094	2,10302146767553e-03	5,91113975277033e-02
lmo0867	lmo0867	907979	908467	+	hypothetical protein	2398	2022	2385	2026	1570	1813	-0.293004	4,18731303971064e-01	9,21712700088374e-01
lmo0868	lmo0868	908499	909056	-	hypothetical protein	27	52	86	41	53	98	0,297360717292067311	4,34106499213155e-01	9,24653293643474e-01
lmo0869	lmo0869	909159	910157	+	hypothetical protein	36	122	102	60	79	112	0,056207143921606237	8,87129331424274e-01	1,00000000000000e+00
lmo0870	lmo0870	910173	910484	+	hypothetical protein	32	69	77	38	46	57	-0.232503	5,29826775679577e-01	9,55207085457518e-01
lmo0871	lmo0871	910517	910870	-	hypothetical protein	143	188	158	214	137	170	0,150639197262875918	6,38872021222676e-01	9,78594755214158e-01
lmo0872	lmo0872	910998	912164	+	antibiotic resistance protein	67	78	55	65	38	43	-0.408829	2,77187520274204e-01	8,71377873493579e-01
lmo0873	lmo0873	912372	914390	+	transcriptional regulator	9	3	12	10	15	23	1,021368439173493181	5,32922757807360e-02	5,51584673874983e-01
lmo0874	lmo0874	914405	914734	+	PTS sugar transporter subunit IIA	0	0	1	0	0	0	-1.84867	1,00000000000000e+00	1,00000000000000e+00
lmo0875	lmo0875	914735	915070	+	PTS beta-glucoside transporter subunit IIB	0	1	2	0	2	1	0,071648241365669413	1,00000000000000e+00	1,00000000000000e+00
lmo0876	lmo0876	915090	916415	+	PTS sugar transporter subunit IIC	1	1	4	5	4	6	1,332917720529156913	1,10486406556957e-01	6,89033571401700e-01
lmo0877	lmo0877	916436	917164	+	glucosamine-6-phosphate isomerase	4	7	4	0	5	3	-0.811911	2,82406883045302e-01	8,76263794174726e-01
lmo0878	lmo0878	917164	918117	+	oxidoreductase	11	7	8	5	8	12	-0.0392739	1,00000000000000e+00	1,00000000000000e+00
lmo0879	lmo0879	918135	918902	+	hypothetical protein	0	3	2	1	3	3	0,525809175316425570	5,77813603236280e-01	9,69154711644741e-01
lmo0880	lmo0880	919020	920408	+	wall associated protein precursor	70	2623	1783	1163	1441	2559	0,359915574102343039	6,07138413910283e-01	9,77608312598737e-01
lmo0881	lmo0881	920452	920928	-	hypothetical protein	11	14	13	21	7	24	0,464374879524546091	3,37330812125293e-01	9,03857419031042e-01
lmo0882	lmo0882	921062	921544	+	hypothetical protein	316	254	479	194	193	325	-0.528846	8,75165325702195e-02	6,33421640446214e-01
lmo0883	lmo0883	921537	923012	+	hypothetical protein	1031	828	1366	715	577	915	-0.519179	1,11495817284020e-01	6,90552525188399e-01
lmo0884	lmo0884	923161	924540	+	protoporphyrinogen oxidase	175	233	358	181	197	360	-0.000506835	9,99999999999999e-01	1,00000000000000e+00
lmo0885	acpS	924542	924898	+	4%27-phosphopantetheinyl transferase	26	55	99	29	51	93	0,032310849851525075	9,51569430038873e-01	1,00000000000000e+00
lmo0886	dal	924917	926023	+	alanine racemase	128	221	332	149	202	374	0,158296258333728845	6,40245249505809e-01	9,78594755214158e-01
lmo0887	lmo0887	926229	926507	+	hypothetical protein	1411	1730	1576	1431	819	1234	-0.3971	2,40043419116483e-01	8,43204648941188e-01
lmo0888	lmo0888	926511	926858	+	hypothetical protein	548	658	784	417	278	512	-0.687185	1,52641270762927e-02	2,66843001998360e-01
lmo0889	RsbR	927110	927946	+	positive regulator of sigma-B activity	541	709	1152	378	399	834	-0.535336	8,98253703256191e-02	6,39030612217246e-01
lmo0890	rsbS	927952	928308	+	negative regulation of sigma-B activity	175	291	317	142	144	259	-0.47105	1,03772826635074e-01	6,76473399921918e-01
lmo0891	rsbT	928311	928721	+	positive regulation of sigma-B activity	246	397	487	186	207	365	-0.518168	7,69870818651558e-02	6,16536190811012e-01
lmo0892	rsbU	928738	929742	+	serine phosphatase	767	982	1352	507	516	1013	-0.574087	7,04786019711309e-02	5,97817017311338e-01
lmo0893	rsbV	929892	930236	+	anti-anti-sigma factor %28antagonist of RsbW%29	512	2637	1885	1888	1576	1994	0,270795707096873006	5,35011994054848e-01	9,55766421217694e-01
lmo0894	rsbW	930220	930693	+	serine-protein kinase RsbW	989	3662	2340	3238	1940	2668	0,292463889392634013	4,80744528461112e-01	9,28769921225073e-01
lmo0895	sigB	930671	931450	+	RNA polymerase sigma factor SigB	2623	8593	5320	11774	6340	7284	0,754047189980582400	8,63699463544362e-02	6,31201202620160e-01
lmo0896	rsbX	931451	932050	+	indirect negative regulation of sigma B dependant gene expression %28serine phosphatase%29	1965	6073	3647	8	5	6	-9.13222	5,01865598526836e-52	1,43884867097644e-48
lmo0897	lmo0897	932257	933882	+	transporter	155	107	128	79	34	66	-1.13868	2,61412014105444e-03	7,00437611626456e-02
lmo0898	lmo0898	933959	936136	+	hypothetical protein	737	863	1003	748	719	1085	0,013625920867792907	9,65804433105583e-01	1,00000000000000e+00
lmo0899	lmo0899	936136	936603	+	hypothetical protein	146	173	152	186	149	258	0,345400019359199006	2,43446573348262e-01	8,45402132181072e-01
lmo13a;	lmo13a;	936986	937147	+	hypothetical protein	NA	NA	NA	NA	NA	NA	-1.19282	5,58829539904438e-02	5,58922750511537e-01
lmo0900	lmo0900	937202	937594	+	hypothetical protein	129	198	223	162	138	244	0,036520136467005866	9,08713570357749e-01	1,00000000000000e+00
lmo0901	lmo0901	937739	939025	+	PTS cellbiose transporter subunit IIC	53	61	61	50	48	45	-0.216422	5,37614259847441e-01	9,55766421217694e-01
lmo0902	lmo0902	939106	939819	+	GntR family transcriptional regulator	1169	1577	1221	1943	1211	1597	0,310498141655780158	3,72853515131153e-01	9,12772860565813e-01
lmo0903	lmo0903	940316	940696	+	hypothetical protein	587	988	1091	755	531	907	-0.212547	4,79114008503322e-01	9,27987450684892e-01
lmo0904	lmo0904	940810	941484	+	hypothetical protein	172	659	581	509	477	764	0,427323149237025024	2,33123382313121e-01	8,36501548300023e-01
lmo0905	lmo0905	941615	942112	+	hypothetical protein	222	339	260	368	223	325	0,211696975547966487	4,87848548181485e-01	9,32699164561476e-01
lmo0906	lmo0906	942148	943497	+	glutathione reductase	1091	1740	1529	1540	1174	1730	0,088790144769771720	7,84852531612660e-01	1,00000000000000e+00
lmo0907	lmo0907	943526	944200	+	phosphoglycerate mutase	940	1310	1101	1551	931	1413	0,263296382237670545	4,24701821040836e-01	9,21712700088374e-01
lmo0908	lmo0908	944243	945379	-	hypothetical protein	1594	2134	1900	2360	1691	2209	0,211510382453935691	5,37215608517711e-01	9,55766421217694e-01
lmo0909	lmo0909	945520	945912	+	GntR family transcriptional regulator	71	70	86	63	51	92	-0.120554	7,09958749368931e-01	9,97433107760408e-01
lmo0910	lmo0910	945915	947018	+	hypothetical protein	282	263	310	268	205	307	-0.107809	7,18213565865150e-01	9,97433107760408e-01
lmo0911	lmo0911	947101	947604	+	hypothetical protein	502	2959	1541	3914	2139	2460	0,929249475397683877	5,77524944222219e-02	5,64299287100387e-01
lmo0912	lmo0912	947718	948530	+	formate transporter	1891	693	598	1349	506	593	-0.459554	4,05218452739594e-01	9,17814931263771e-01
lmo0913	lmo0913	948754	950220	+	succinate semialdehyde dehydrogenase	269	5397	3024	6158	5313	8064	1,334955472052979930	3,56766793609953e-02	4,41972183255705e-01
lmo0914	lmo0914	950363	950668	+	PTS sugar transporter subunit IIB	2	1	1	1	2	5	0,960211263199739484	4,23739743631475e-01	9,21712700088374e-01
lmo0915	lmo0915	950673	951941	+	PTS sugar transporter subunit IIC	7	11	2	3	4	6	-0.590891	4,04241782598833e-01	9,17814931263771e-01
lmo0916	lmo0916	951956	952306	+	PTS sugar transporter subunit IIA	1	2	2	1	0	2	-0.630489	7,40041813710696e-01	9,99188506211835e-01
lmo0917	lmo0917	952318	953769	+	beta-glucosidase	6	17	16	21	8	23	0,468414211691185300	3,43945488670965e-01	9,10183012148631e-01
lmo0918	lmo0918	953842	955740	+	transcription antiterminator BglG	30	33	51	48	25	56	0,217400629339164347	5,77386455453717e-01	9,69154711644741e-01
lmo0919	lmo0919	956031	957602	+	antibiotic ABC transporter ATP-binding protein	41	52	84	52	47	59	-0.0726101	8,71842682882186e-01	1,00000000000000e+00
lmo0920	lmo0920	957724	958764	+	hypothetical protein	446	527	553	593	547	720	0,337086411876119540	2,36654910070776e-01	8,41505363020093e-01
lmo0921	lmo0921	958783	959622	+	hypothetical protein	198	290	375	189	268	410	0,071172119150424845	8,19026273632835e-01	1,00000000000000e+00
lmo0922	lmo0922	959711	960631	+	pantothenate kinase	1742	1441	1816	1367	993	1518	-0.353382	3,00205965412173e-01	8,81862966186058e-01
lmo0923	lmo0923	960748	961221	+	ABC transporter ATP-binding protein	163	195	243	123	128	215	-0.329647	2,56839654574037e-01	8,52456073767528e-01
lmo0925	lmo0925	961469	962584	+	hypothetical protein	177	288	351	149	157	326	-0.328786	2,82409398610899e-01	8,76263794174726e-01
lmo0926	lmo0926	962607	963263	+	TetR family transcriptional regulator	94	111	133	104	95	130	0,018822979136240699	9,51632764591436e-01	1,00000000000000e+00
lmo0927	lmo0927	963294	965255	-	hypothetical protein	4718	8929	8523	9019	9508	15415	0,680054616185213456	6,35716612538794e-02	5,84422207447696e-01
lmo0928	lmo0928	965513	966136	+	3-methyladenine DNA glycosylase	40	91	109	75	61	121	0,173300626211989051	6,09431727305767e-01	9,77608312598737e-01
lmo0929	lmo0929	966245	966913	+	sortase	192	537	629	443	447	809	0,421433196172363855	2,12522117015905e-01	8,12401212646132e-01
lmo0930	lmo0930	967029	967760	+	hypothetical protein	278	426	488	328	292	548	0,016029389915895618	9,57956821851288e-01	1,00000000000000e+00
lmo0931	lmo0931	967784	968779	+	lipoate protein ligase A	394	648	740	555	403	661	-0.0653689	8,21487219524520e-01	1,00000000000000e+00
lmo0932	lmo0932	968819	969424	-	hypothetical protein	334	466	328	582	238	336	0,085859965482709466	8,13009797190667e-01	1,00000000000000e+00
lmo0933	lmo0933	969549	970496	-	sugar transferase	589	489	636	539	404	679	-0.0737812	8,06573612758193e-01	1,00000000000000e+00
lmo0934	lmo0934	971037	972176	+	hypothetical protein	851	870	896	868	559	731	-0.237516	4,65296899758152e-01	9,27811890131485e-01
lmo0935	lmo0935	972197	972706	+	rRNA methylase	178	273	302	202	175	299	-0.101106	7,19853783816102e-01	9,97433107760408e-01
lmo0936	lmo0936	972719	973459	+	nitroflavin reductase	336	491	704	364	296	555	-0.271985	3,48667181618259e-01	9,12772860565813e-01
lmo0937	lmo0937	973509	973670	-	hypothetical protein	481	4843	2004	8755	4648	3362	1,406453440071096184	2,14730384174207e-02	3,40128183109089e-01
lmo0938	lmo0938	973758	974216	-	protein-tyrosine-phosphatase	138	236	195	321	190	278	0,541182128452884492	7,51367635833503e-02	6,16536190811012e-01
lmo0939	lmo0939	974229	974975	-	hypothetical protein	61	155	129	100	103	162	0,162474237542411443	6,10300084758232e-01	9,77608312598737e-01
lmo0940	lmo0940	975071	976033	-	hypothetical protein	317	306	418	299	264	415	-0.057852	8,38694048353784e-01	1,00000000000000e+00
lmo0941	lmo0941	976065	977039	-	hypothetical protein	164	197	280	129	145	239	-0.272781	3,60878711206050e-01	9,12772860565813e-01
lmo0942	lmo0942	977051	978856	-	heat shock protein 90	320	379	528	325	282	526	-0.0782667	7,81456492836148e-01	1,00000000000000e+00
lmo0943	fri	979059	979529	+	non-heme iron-binding ferritin	589	4698	5067	3585	3224	6912	0,536238529176535694	3,07234840704445e-01	8,85782619286646e-01
lmo0944	lmo0944	979762	980064	+	hypothetical protein	1657	2250	1789	2894	1741	2520	0,373169772833542468	2,94355356713823e-01	8,80084817577152e-01
lmo0945	lmo0945	980177	981307	+	competence protein ComEC	168	221	282	167	176	324	0,028451300582452280	9,32745383001879e-01	1,00000000000000e+00
lmo0946	lmo0946	981317	981544	+	hypothetical protein	65	88	95	102	54	106	0,120951669282158406	7,10478467262451e-01	9,97433107760408e-01
lmo0947	lmo0947	981743	982960	-	hypothetical protein	459	364	472	495	440	519	0,202760044522806576	5,13580654076567e-01	9,44822873339205e-01
lmo0948	lmo0948	982957	983646	-	transcriptional regulator	136	114	184	121	138	248	0,235209692898949163	4,67474512496976e-01	9,27811890131485e-01
lmo0949	lmo0949	983768	984814	+	hypothetical protein	508	409	590	497	378	549	-0.0542439	8,57985870923229e-01	1,00000000000000e+00
lmo0950	lmo0950	984823	985722	-	hypothetical protein	274	491	536	437	308	571	0,081019072797979222	7,77859727416960e-01	1,00000000000000e+00
lmo0951	lmo0951	985743	986564	-	hypothetical protein	247	473	438	325	268	444	-0.0921003	7,49555315330929e-01	1,00000000000000e+00
lmo0952	lmo0952	986722	987180	+	hypothetical protein	1057	955	869	1039	656	719	-0.221854	5,40644440459678e-01	9,57895757228808e-01
lmo0953	lmo0953	987274	987501	+	hypothetical protein	213	1561	776	2256	1144	1235	1,038483368053479738	4,32901705648785e-02	4,93967061895366e-01
lmo0954	lmo0954	987735	988049	+	hypothetical protein	74	69	66	108	89	103	0,559064635758162010	9,34308107058111e-02	6,51742419205743e-01
lmo0955	lmo0955	988065	988910	+	hypothetical protein	18	56	109	31	54	132	0,327458405880928616	5,11037848870893e-01	9,43507866182958e-01
lmo0956	lmo0956	989099	990232	+	N-acetylglucosamine-6P-phosphate deacetylase	481	2159	1417	1503	1174	2008	0,316588333637070451	4,39315777512682e-01	9,27429430919464e-01
lmo0957	lmo0957	990248	990952	+	glucosamine-6-phosphate isomerase	488	1317	1188	660	690	1272	-0.114822	7,43330014576426e-01	9,99590596524678e-01
lmo0958	lmo0958	990968	991690	+	GntR family transcirptional regulator	885	1995	1321	1323	982	1387	-0.105363	7,59217602121255e-01	1,00000000000000e+00
lmo0959	lmo0959	991810	992865	+	undacaprenyl-phosphate N-acetylglucosaminyltransferase	2880	3495	3209	4235	3174	3817	0,285318176470857054	4,22210474892282e-01	9,21712700088374e-01
lmo0960	lmo0960	992978	993886	+	protease	861	373	673	362	249	425	-0.926183	1,55012872932676e-02	2,69346610119989e-01
lmo0961	lmo0961	993900	995126	+	protease	977	417	705	363	215	374	-1.19294	2,55856273555564e-03	6,92018807814909e-02
lmo0962	lemA	995210	995767	+	LemA protein	1992	2069	2996	1689	1553	2635	-0.229352	4,99128002889173e-01	9,38607565877806e-01
lmo0963	lmo0963	995790	996704	+	heat shock protein HtpX	3260	2819	2724	2420	1807	2484	-0.384903	2,93902657883536e-01	8,80084817577152e-01
lmo0964	lmo0964	996739	997557	-	hypothetical protein	2862	4082	3421	5694	3597	5028	0,522101908354838495	1,46583705838719e-01	7,44434355806405e-01
lmo0965	lmo0965	997795	998379	-	hypothetical protein	29	83	118	38	79	127	0,192386347801342700	6,55351731251367e-01	9,82913932501340e-01
lmo0966	lmo0966	998396	998863	-	hypothetical protein	98	111	123	119	99	134	0,135368964852796203	6,51112018478530e-01	9,80772646934473e-01
lmo0967	lmo0967	999022	999690	+	hypothetical protein	126	232	311	155	167	369	0,095434184807491204	7,73308464621633e-01	1,00000000000000e+00
lmo0968	ppnK	999722	1000516	+	inorganic polyphosphate/ATP-NAD kinase	231	395	468	291	298	468	0,026015600724505723	9,29202863096719e-01	1,00000000000000e+00
lmo0969	lmo0969	1000535	1001425	+	ribosomal large subunit pseudouridine synthetase	292	499	690	310	397	707	0.000883878	9,99479684121427e-01	1,00000000000000e+00
lmo0970	lmo0970	1001503	1002291	+	enoyl-ACP reductase	3372	3897	3710	4412	2721	4055	0,063055898071333813	8,60554060135037e-01	1,00000000000000e+00
lmo0971	dltD	1002319	1003593	-	DltD protein for D-alanine esterification of lipoteichoic acid and wall teichoic acid	885	1401	3063	560	868	1847	-0.636098	1,34270988857224e-01	7,30647285983108e-01
lmo0972	dltC	1003593	1003829	-	D-alanine--poly%28phosphoribitol%29 ligase subunit 2	206	296	686	132	214	508	-0.423242	3,02967410421971e-01	8,82731265934745e-01
lmo0973	dltB	1003855	1005039	-	DltB protein for D-alanine esterification of lipoteichoic acid and wall teichoic acid	1102	1202	2277	812	897	1556	-0.43084	2,13964702035095e-01	8,14421396590444e-01
lmo0974	dltA	1005036	1006568	-	D-alanine--poly%28phosphoribitol%29 ligase subunit 1	3250	2876	6422	2350	2348	4489	-0.408931	2,85051232729858e-01	8,79700628887516e-01
lmo0975	lmo0975	1006959	1007633	+	ribose-5-phosphate isomerase A	59	71	96	70	54	81	-0.0782621	8,04192175764681e-01	1,00000000000000e+00
lmo0976	lmo0976	1007669	1008112	-	hypothetical protein	1150	1383	1103	1695	977	1307	0,169710930690625844	6,29792531458697e-01	9,78594755214158e-01
lmo0977	lmo0977	1008130	1008879	-	hypothetical protein	1743	2290	2204	2647	1542	2283	0,106700614746973801	7,59644920055177e-01	1,00000000000000e+00
lmo0978	lmo0978	1009098	1010117	+	branched-chain amino acid aminotransferase	3050	2934	2724	3863	2833	3105	0,210965953649651844	5,73479351553410e-01	9,69154711644741e-01
lmo0979	lmo0979	1010313	1011077	+	daunorubicin resistance ATP-binding protein	102	110	127	95	110	149	0,105601707278606627	7,35472393680690e-01	9,99188506211835e-01
lmo0980	lmo0980	1011074	1011826	+	ABC transporter permease	131	152	112	183	113	134	0,164721996046716973	6,30669214052879e-01	9,78594755214158e-01
lmo0981	lmo0981	1011860	1013335	-	transporter	4127	3712	3381	3849	2305	2631	-0.323473	4,11495275897699e-01	9,17869353510753e-01
lmo0982	lmo0982	1013475	1014527	+	peptidase	695	1057	1100	827	660	1213	-0.0364823	9,06353274236828e-01	1,00000000000000e+00
lmo0983	lmo0983	1014540	1015019	+	glutathione peroxidase	180	316	263	317	180	341	0,190480551280182125	5,27851700531874e-01	9,54533356088212e-01
lmo0984	lmo0984	1015153	1015608	+	hypothetical protein	6	7	14	3	8	15	-0.00749433	1,00000000000000e+00	1,00000000000000e+00
lmo0985	lmo0985	1015605	1016033	+	hypothetical protein	4	0	0	2	2	6	1,219636880528606193	3,67009887593996e-01	9,12772860565813e-01
lmo0986	lmo0986	1016030	1016941	+	antibiotic ABC transporter ATP-binding protein	8	12	18	12	11	12	-0.0352069	1,00000000000000e+00	1,00000000000000e+00
lmo0987	lmo0987	1016934	1017788	+	CylB protein	9	15	19	14	9	15	-0.110363	8,60568090069059e-01	1,00000000000000e+00
lmo0988	prfC	1017870	1019438	+	peptide chain release factor 3	5602	4967	4664	4923	3205	3574	-0.349312	3,73866364801869e-01	9,12772860565813e-01
lmo0989	lmo0989	1019545	1019970	+	MarR family transcriptional regulator	284	283	273	258	178	273	-0.228497	4,44594420031754e-01	9,27429430919464e-01
lmo0990	lmo0990	1020022	1021383	+	hypothetical protein	123	172	149	127	92	144	-0.247957	3,98766169421678e-01	9,17814931263771e-01
lmo0991	lmo0991	1021665	1022432	+	hypothetical protein	334	482	456	446	367	461	0,074093415098530874	7,93753220410963e-01	1,00000000000000e+00
lmo0992	lmo0992	1022535	1023302	+	hypothetical protein	386	500	492	344	391	463	-0.137015	6,35056810544786e-01	9,78594755214158e-01
lmo0993	lmo0993	1023346	1024680	+	Na%2B-transporting ATP synthase subunit J	672	958	806	779	641	851	-0.0449799	8,83114439018453e-01	1,00000000000000e+00
lmo0994	lmo0994	1024761	1025129	-	hypothetical protein	744	7821	3380	11169	6495	6972	1,228231388813593838	3,48621467308925e-02	4,40926995381703e-01
lmo0995	lmo0995	1025159	1026190	-	hypothetical protein	359	3797	1361	6571	3184	3703	1,459068365576379644	1,43504799350841e-02	2,57142662336789e-01
lmo0996	lmo0996	1026376	1026855	+	methylated-DNA-protein-cysteine methyltransferase	38	51	38	47	38	50	0,134164997125281987	7,18886655472367e-01	9,97433107760408e-01
lmo0997	clpE	1026871	1029045	-	ATP-dependent protease	241	526	471	244	193	310	-0.647692	2,56419933755186e-02	3,83193837963941e-01
lmo0998	lmo0998	1029208	1029819	-	hypothetical protein	1022	1525	1253	2161	1551	1741	0,600361789665208923	8,28986030581545e-02	6,20258759650094e-01
lmo0999	lmo0999	1029965	1030756	+	hypothetical protein	836	1010	892	1136	843	1009	0,180446077154074014	5,80128191778419e-01	9,69154711644741e-01
lmo1000	lmo1000	1030757	1032229	-	phytoene dehydrogenase	188	293	332	307	244	411	0,304027676822204107	2,70616302070945e-01	8,65152609595483e-01
lmo1001	lmo1001	1032333	1032617	-	hypothetical protein	127	246	322	279	245	479	0,599929330676834516	5,03199024793348e-02	5,30393972089165e-01
lmo1002	ptsH	1032924	1033190	+	phosphocarrier protein HPr	12787	13846	12325	10927	7350	10548	-0.409769	2,68102967171423e-01	8,64653033776909e-01
lmo1003	lmo1003	1033190	1034908	+	phosphotransferase system enzyme I	46148	46014	47491	36809	29519	41009	-0.353091	3,20056179663929e-01	8,93477183151397e-01
lmo1004	lmo1004	1035021	1036055	+	hypothetical protein	660	881	1036	692	488	682	-0.396149	1,78497626963625e-01	7,75382873491990e-01
lmo1005	lmo1005	1036068	1036928	+	3-hydroxyisobutyrate dehydrogenase	868	976	914	777	517	668	-0.446546	1,59862458996981e-01	7,56029132045873e-01
lmo1006	lmo1006	1036971	1038116	-	aminotransferase	1230	1034	1090	1214	931	907	-0.0908057	8,02208369026054e-01	1,00000000000000e+00
lmo1007	lmo1007	1038336	1038557	+	hypothetical protein	1900	1005	987	2508	1065	1185	0,265507313834448644	5,77506280473637e-01	9,69154711644741e-01
lmo1008	lmo1008	1038863	1039096	+	hypothetical protein	2555	3013	3485	3451	2550	3891	0,175018004196402094	6,06747887605245e-01	9,77608312598737e-01
lmo1009	lmo1009	1039297	1039749	+	hypothetical protein	100	170	171	107	103	224	0.00403705	1,00000000000000e+00	1,00000000000000e+00
lmo1010	lmo1010	1039746	1040624	+	LysR family transcriptional regulator	215	380	420	230	212	496	-0.0849444	7,80123177017333e-01	1,00000000000000e+00
lmo1011	lmo1011	1040672	1041382	+	tetrahydrodipicolinate succinylase	1671	1980	1712	2452	1633	2247	0,277601939770015460	4,27855110680639e-01	9,22301204752926e-01
lmo1012	lmo1012	1041446	1042561	+	N-acyl-L-amino acid amidohydrolase	1377	1515	1193	1808	976	1291	0,027237796320852100	9,41831071844523e-01	1,00000000000000e+00
lmo1013	lmo1013	1042605	1043450	-	hypothetical protein	2207	2519	2399	3283	2163	2866	0,267586355853764668	4,50415864845257e-01	9,27429430919464e-01
lmo1014	gbuA	1043821	1045014	+	glycine/betaine ABC transporter ATP-binding protein	1893	4195	3345	3274	2784	4150	0,196377364283535222	5,80749143566678e-01	9,69154711644741e-01
lmo1015	gbuB	1045007	1045855	+	glycine/betaine ABC transporter permease	1840	3444	2285	3263	2506	3359	0,338715042413997081	3,46358446548363e-01	9,10183012148631e-01
lmo1016	gbuC	1045869	1046771	+	glycine/betaine ABC transporter substrate-binding protein	2409	4075	3551	4559	3490	5202	0,466380608452397649	1,79179483090876e-01	7,76362888893283e-01
lmo1017	lmo1017	1046886	1047377	+	PTS glucose transporter subunit IIA	1018	1285	1212	1696	1205	1937	0,494367375939977260	1,26042315640050e-01	7,20577156943844e-01
lmo1018	lmo1018	1047490	1048185	+	copper homeostasis protein CutC	104	182	219	131	107	225	-0.0744259	8,12463271984722e-01	1,00000000000000e+00
lmo1019	lmo1019	1048266	1049138	+	hypothetical protein	460	570	681	418	391	690	-0.157848	5,75317497385355e-01	9,69154711644741e-01
lmo1020	lmo1020	1049273	1049986	+	hypothetical protein	339	428	505	323	316	483	-0.131094	6,34434981081225e-01	9,78594755214158e-01
lmo1021	lmo1021	1049983	1051041	+	two-component sensor histidine kinase	469	739	885	465	468	827	-0.19438	5,04477089018948e-01	9,41624879047737e-01
lmo1022	lmo1022	1051038	1051676	+	two-component response regulator	345	503	582	319	292	529	-0.28209	3,13546732111525e-01	8,91865114524260e-01
lmo1023	lmo1023	1051695	1052354	+	potassium transporter	569	668	687	616	463	651	-0.10742	7,09126326396218e-01	9,97433107760408e-01
lmo1024	lmo1024	1052509	1053429	+	hypothetical protein	198	248	318	235	189	335	0,034382247826842641	9,11578738193001e-01	1,00000000000000e+00
lmo1025	lmo1025	1053426	1054277	+	hypothetical protein	110	169	232	122	121	220	-0.0819998	7,89576040061536e-01	1,00000000000000e+00
lmo1026	lmo1026	1054319	1055284	-	LytR protein	993	1480	1553	1354	1291	1758	0,201157779465545722	5,26968041637767e-01	9,54533356088212e-01
lmo1027	lmo1027	1055393	1057060	-	hypothetical protein	7830	17061	13633	12152	9091	12737	-0.0900485	8,07559435236747e-01	1,00000000000000e+00
lmo1028	lmo1028	1057067	1057276	-	hypothetical protein	307	960	895	403	390	744	-0.405454	2,39054888259187e-01	8,43013978645868e-01
lmo1029	lmo1029	1057761	1058531	+	hypothetical protein	701	661	810	552	461	737	-0.293108	3,14510302031367e-01	8,91890243248198e-01
lmo1030	lmo1030	1058580	1059608	-	LacI family transcriptional regulator	68	174	205	84	87	149	-0.386217	2,64033666991651e-01	8,61188308606442e-01
lmo1031	lmo1031	1059872	1061275	+	hypothetical protein	2	5	14	7	4	3	-0.440046	6,89761387251744e-01	9,90833836941089e-01
lmo1032	lmo1032	1061291	1062115	+	transketolase	3	8	9	5	5	11	0,123631122675556968	8,93886934857092e-01	1,00000000000000e+00
lmo1033	lmo1033	1062108	1063064	+	transketolase	6	7	17	17	8	12	0,386782845558030330	4,63140214808213e-01	9,27811890131485e-01
lmo1034	lmo1034	1063061	1064524	+	glycerol kinase	11	19	13	13	20	22	0,416343013984474153	3,57476254415581e-01	9,12772860565813e-01
lmo1035	lmo1035	1064521	1066377	+	PTS beta-glucoside transporter subunit IIABC	25	61	53	54	45	77	0,411217366441275267	2,25280268479639e-01	8,32020804080870e-01
lmo1036	lmo1036	1066397	1067662	+	hypothetical protein	75	136	129	113	103	176	0,261730341684910606	3,77691797904296e-01	9,13652882114140e-01
lmo1037	lmo1037	1067723	1068526	-	hypothetical protein	93	142	156	197	232	275	0,935485832757282032	1,53849575359267e-03	4,50088502607162e-02
lmo1038	lmo1038	1068594	1069175	-	hypothetical protein	225	360	313	362	300	373	0,281611005367955081	3,19274845591606e-01	8,93477183151397e-01
lmo1039	lmo1039	1069156	1069818	-	ABC transporter ATP-binding protein	228	346	311	383	323	425	0,421495280111731485	1,29792716381712e-01	7,20577156943844e-01
lmo1040	lmo1040	1069821	1070492	-	molybdenum ABC transporter permease	208	360	293	329	250	393	0,231508221557360699	4,13809560232290e-01	9,17869353510753e-01
lmo1041	lmo1041	1070597	1071367	+	molybdate ABC transporter substrate-binding protein	31	64	93	39	56	135	0,334298223078528745	4,25325303514548e-01	9,21712700088374e-01
lmo1042	lmo1042	1071462	1072685	+	molybdopterin biosynthesis protein MoeA	57	79	103	61	76	116	0,142736730123694644	6,58896584191861e-01	9,83507022186189e-01
lmo1043	lmo1043	1072664	1073149	+	molybdopterin-guanine dinucleotide biosynthesis MobB	16	23	31	18	31	38	0,388181809491821350	3,23840110712996e-01	8,96186870090888e-01
lmo1044	lmo1044	1073146	1073568	+	molybdopterin converting factor subunit 2	10	19	30	15	27	33	0,442358977230065564	2,87103515025681e-01	8,80084817577152e-01
lmo1045	lmo1045	1073552	1073800	+	molybdopterin converting factor subunit 1	11	22	10	5	11	14	-0.470715	3,64602538648792e-01	9,12772860565813e-01
lmo1046	moaC	1073813	1074295	+	molybdenum cofactor biosynthesis protein MoaC	21	51	37	27	37	48	0,117839539960809828	7,72874434808010e-01	1,00000000000000e+00
lmo1047	moaA	1074324	1075325	+	molybdenum cofactor biosynthesis protein A	78	117	112	152	97	146	0,425725845275891801	1,55666339758303e-01	7,52323087299437e-01
lmo1048	lmo1048	1075360	1075848	-	molybdenum cofactor biosynthesis protein B	95	109	120	137	82	103	0,055706886363142978	8,65696151611311e-01	1,00000000000000e+00
lmo1049	lmo1049	1075860	1076858	-	molybdopterin biosynthesis protein MoeB	162	231	249	263	164	238	0,121406473895679184	6,75454897984098e-01	9,86199591430219e-01
lmo1050	lmo1050	1076989	1077543	+	hypothetical protein	168	312	319	339	336	447	0,581001161118289811	3,84482434984964e-02	4,69068570681657e-01
lmo1051	def	1077592	1078143	-	peptide deformylase	1899	1428	1430	2117	1225	1398	0,010294643854841709	9,80404492331525e-01	1,00000000000000e+00
lmo1052	pdhA	1078977	1080092	+	pyruvate dehydrogenase subunit E1 alpha	7072	16384	17551	9974	9009	16227	-0.137077	7,16099210668435e-01	9,97433107760408e-01
lmo1053	PdhB	1080095	1081072	+	pyruvate dehydrogenase subunit E1 beta	5824	13198	13213	8311	7336	12125	-0.127835	7,30081666092085e-01	9,98227856472727e-01
lmo1054	pdhC	1081183	1082817	+	dihydrolipoamide acetyltransferase	11042	25397	29876	16715	15804	28544	-0.031598	9,33719054219064e-01	1,00000000000000e+00
lmo1055	PdhD	1082822	1084225	+	dihydrolipoamide dehydrogenase	17571	30849	27352	33129	21686	27907	0,216144020798485326	5,55683984792559e-01	9,64374082566747e-01
lmo1056	lmo1056	1084413	1084724	+	hypothetical protein	304	211	221	313	193	250	0,037253215674651348	9,23088580114897e-01	1,00000000000000e+00
lmo1057	lmo1057	1084853	1085806	+	L-lactate dehydrogenase	603	974	864	987	678	975	0,181253337901084055	5,61201069725353e-01	9,64839000116577e-01
lmo1058	lmo1058	1085806	1086078	+	hypothetical protein	93	168	194	93	92	192	-0.224766	4,71979211366320e-01	9,27811890131485e-01
lmo1059	lmo1059	1086100	1086630	+	hypothetical protein	411	650	795	648	490	1009	0,257260230391247124	3,77953372231381e-01	9,13652882114140e-01
lmo1060	lmo1060	1086772	1087434	+	transcriptional regulator	9	10	18	8	10	11	-0.273792	6,95166779316232e-01	9,95342981094541e-01
lmo1061	lmo1061	1087409	1088854	+	two-component sensor histidine kinase	7	15	31	13	15	24	0,070734470925981577	8,98561072514098e-01	1,00000000000000e+00
lmo1062	lmo1062	1088941	1090362	+	ABC transporters permease	2	7	5	4	3	1	-0.690429	5,74742388880530e-01	9,69154711644741e-01
lmo1063	lmo1063	1090375	1091043	+	ABC transporter ATP binding protein	3	3	6	1	1	8	-0.242133	7,07641582503936e-01	9,97433107760408e-01
lmo1064	lmo1064	1091110	1092054	-	transporter	1693	1917	2249	1925	1412	2270	-0.0253375	9,39660074068005e-01	1,00000000000000e+00
lmo1065	lmo1065	1092255	1092869	-	hypothetical protein	806	1003	934	1059	674	968	0,023646827886896923	9,42815494727776e-01	1,00000000000000e+00
lmo1066	lmo1066	1093000	1093773	+	myo-inositol-1%28or 4%29-monophosphatase	594	519	598	583	353	548	-0.189766	5,43169991039630e-01	9,57895757228808e-01
lmo1067	lmo1067	1093965	1095803	+	GTP-binding elongation factor	16570	21047	24636	12679	10681	17614	-0.559283	1,10437297480174e-01	6,89033571401700e-01
lmo1068	lmo1068	1095975	1096835	+	hypothetical protein	163	309	424	318	291	548	0,445184844508212163	1,39752403329337e-01	7,35884545829247e-01
lmo1069	lmo1069	1096874	1097116	-	hypothetical protein	260	343	510	358	363	574	0,286928551973921864	3,14298628282693e-01	8,91890243248198e-01
lmo1070	lmo1070	1097322	1097603	+	hypothetical protein	1543	1302	1639	2023	1305	2013	0,269553296097828743	4,48043177893980e-01	9,27429430919464e-01
lmo1071	lmo1071	1097786	1098988	+	cell division protein FtsW	1972	1871	1800	3087	1737	2106	0,332244035212758082	3,83428879853199e-01	9,16839531725707e-01
lmo1072	pycA	1099266	1102706	+	pyruvate carboxylase	5567	7272	8388	7034	6248	10272	0,195091751326109619	5,79656953134934e-01	9,69154711644741e-01
lmo1073	lmo1073	1102858	1103757	+	metal ABC transporter substrate-binding protein	54	142	227	41	83	156	-0.499901	2,54464820128440e-01	8,52456073767528e-01
lmo1074	lmo1074	1104048	1104851	+	teichoic acid translocation permease TagG	126	235	301	130	161	302	-0.0955994	7,70738922135166e-01	1,00000000000000e+00
lmo1075	lmo1075	1104863	1105864	+	teichoic acid ABC transporter ATP-binding protein	319	467	875	327	389	878	-0.00907253	9,81576073763832e-01	1,00000000000000e+00
lmo1076	lmo1076	1106041	1107759	+	autolysin	1062	1150	1896	819	885	1541	-0.29611	3,71008510259746e-01	9,12772860565813e-01
lmo1077	lmo1077	1107975	1109663	+	teichoic acid biosynthesis protein B	730	1342	1611	974	1012	1880	0,133277434159068064	6,89933424420361e-01	9,90833836941089e-01
lmo1078	lmo1078	1109705	1110577	-	UDP-glucose pyrophosphorylase	1373	1662	1591	1757	1391	1770	0,141558886675960727	6,76766889498284e-01	9,86199591430219e-01
lmo1079	lmo1079	1110769	1113627	+	hypothetical protein	800	970	1564	884	903	1519	0,047627842666256595	8,84823995674343e-01	1,00000000000000e+00
lmo1080	lmo1080	1113759	1115630	+	teichoic acid biosynthesis protein GgaB	288	494	793	330	415	812	0,051788621157665825	8,78886335493643e-01	1,00000000000000e+00
lmo1081	lmo1081	1115647	1116513	+	glucose-1-phosphate thymidyl transferase	207	305	514	227	249	569	0,069133100889028284	8,37406624840918e-01	1,00000000000000e+00
lmo1082	lmo1082	1116532	1117092	+	dTDP-sugar epimerase	146	232	379	131	196	426	0,037657228609930794	9,20311011008756e-01	1,00000000000000e+00
lmo1083	lmo1083	1117093	1118079	+	dTDP-D-glucose 4%2C6-dehydratase	184	324	598	192	281	703	0,134715841239358036	7,34891881020859e-01	9,99188506211835e-01
lmo1084	lmo1084	1118082	1118912	+	DTDP-L-rhamnose synthetase	247	356	582	277	321	730	0,201314093911601238	5,45972791236239e-01	9,59132348329838e-01
lmo1085	lmo1085	1118932	1121022	+	teichoic acid biosynthesis protein B	121	195	306	119	156	316	-0.0184401	9,59196204185541e-01	1,00000000000000e+00
lmo1086	ispD	1121098	1121808	+	2-C-methyl-D-erythritol 4-phosphate cytidylyltransferase	290	726	1178	445	493	956	-0.108772	7,69734099825266e-01	1,00000000000000e+00
lmo1087	lmo1087	1121805	1122830	+	glucitol dehydrogenase	1029	1343	1392	1217	945	1452	-0.0111629	9,72356247498529e-01	1,00000000000000e+00
lmo1088	tagB	1122918	1124078	+	teichoic acid biosynthesis protein B	32	71	180	33	48	127	-0.364227	4,69109467032332e-01	9,27811890131485e-01
lmo1089	tagD	1124079	1124462	+	glycerol-3-phosphate cytidylyltransferase	10	31	49	11	24	47	-0.0465738	9,71194218284808e-01	1,00000000000000e+00
lmo1090	lmo1090	1124484	1125467	+	glycosyltransferase	40	84	146	32	47	119	-0.391866	3,66532643503390e-01	9,12772860565813e-01
lmo1091	lmo1091	1125482	1126495	+	glysosyltransferase	82	134	198	100	105	213	0,070499890667228685	8,30758585633248e-01	1,00000000000000e+00
lmo1092	lmo1092	1126704	1128194	+	nicotinate phosphoribosyltransferase	984	1538	1449	1522	1092	1910	0,234556832238265567	4,65235892471661e-01	9,27811890131485e-01
lmo1093	nadE	1128206	1129030	+	NAD synthetase	655	921	984	926	727	1453	0,305792687993927892	3,25582116682210e-01	8,97031322070389e-01
lmo1094	lmo1094	1129043	1129351	+	hypothetical protein	381	454	456	663	404	648	0,446590467497914256	1,28692301850380e-01	7,20577156943844e-01
lmo1095	lmo1095	1129412	1129816	+	PTS cellbiose transporter subunit IIB	184	210	210	380	217	335	0,664018248459495641	2,98283971818607e-02	4,02299798329051e-01
lmo1096	guaA	1129945	1131501	+	GMP synthase	15054	9692	11779	10941	7827	9282	-0.375903	3,54860511722454e-01	9,12772860565813e-01
lmo1097	lmo1097	1131558	1132760	-	integrase	140	181	287	96	129	212	-0.414798	1,92519721043784e-01	7,94069496918370e-01
lmo1097	lmo1097	1132787	1132987	-	hypothetical protein	140	181	287	96	129	212	-0.588244	7,70352087964810e-02	6,16536190811012e-01
lmo1098	lmo1098	1133466	1133696	-	hypothetical protein	0	1	3	0	0	3	-0.333482	1,00000000000000e+00	1,00000000000000e+00
lmo1099	lmo1099	1133698	1134117	-	hypothetical protein	6	17	21	11	16	18	0,134062753326750023	7,63335892353126e-01	1,00000000000000e+00
lmo1100	cadA	1134472	1136595	-	cadmium resistance protein	80	108	222	61	93	165	-0.287117	4,43699671072224e-01	9,27429430919464e-01
lmo1101	lmo1101	1136900	1137400	+	lipoprotein signal peptidase	10	15	34	15	15	33	0,159286693578922972	7,32434506340167e-01	9,98521031705781e-01
lmo1102	lmo1102	1137533	1137868	-	cadmium efflux system accessory protein	15	32	46	20	19	52	0,013385043773584517	1,00000000000000e+00	1,00000000000000e+00
lmo1103	lmo1103	1137997	1138914	-	hypothetical protein	7	6	11	12	11	4	0,283316920487801827	6,10706832181492e-01	9,77608312598737e-01
lmo1104	lmo1104	1138930	1139940	-	P60 protein	1	6	7	4	5	2	-0.225557	9,99999999999999e-01	1,00000000000000e+00
lmo1105	lmo1105	1139940	1142099	-	hypothetical protein	7	14	15	10	12	9	-0.116243	9,24268437544266e-01	1,00000000000000e+00
lmo1106	lmo1106	1142099	1144549	-	hypothetical protein	9	15	14	17	10	21	0,380446649615854449	4,04954087185113e-01	9,17814931263771e-01
lmo1107	lmo1107	1144533	1144928	-	hypothetical protein	1	3	1	4	4	1	0,888612801078501047	3,52655059115177e-01	9,12772860565813e-01
lmo1108	lmo1108	1145211	1145711	-	hypothetical protein	1	2	5	2	8	4	0,895051710681632473	2,07183601300963e-01	8,12401212646132e-01
lmo1109	lmo1109	1145723	1145944	-	hypothetical protein	1	1	1	2	1	2	0,717415038378373282	7,39254393322280e-01	9,99188506211835e-01
lmo1110	lmo1110	1145941	1146231	-	hypothetical protein	4	1	2	4	2	0	-0.15542	1,00000000000000e+00	1,00000000000000e+00
lmo1111	lmo1111	1146228	1147412	-	hypothetical protein	11	9	9	13	10	12	0,312244865384673387	5,59276053703806e-01	9,64839000116577e-01
lmo1112	lmo1112	1147603	1149003	-	hypothetical protein	31	86	49	89	64	105	0,703883403896845894	4,90697343892457e-02	5,19125197394714e-01
lmo1113	lmo1113	1149011	1149385	-	hypothetical protein	15	102	57	104	76	99	0,821653875654234200	6,93014068620864e-02	5,94871657106592e-01
lmo1114	lmo1114	1149406	1149720	-	hypothetical protein	10	64	52	70	52	79	0,805598859468975470	6,37443616239768e-02	5,84422207447696e-01
lmo1115	lmo1115	1149887	1152475	-	fibrinogen-binding protein	54	63	59	68	52	66	0,130295273838185982	7,09111539726848e-01	9,97433107760408e-01
lmo1116	lmo1116	1153010	1153783	+	regulatory protein	9	6	25	9	12	23	0,195164895760193996	7,74892369338501e-01	1,00000000000000e+00
lmo1117	lmo1117	1153848	1154204	+	hypothetical protein	10	17	37	15	24	31	0,237049272477090289	5,73327274509972e-01	9,69154711644741e-01
lmo1118	lmo1118	1154864	1156381	-	hypothetical protein	38	85	176	39	78	160	-0.0206974	9,81369729074997e-01	1,00000000000000e+00
lmo1119	lmo1119	1156384	1157241	-	methylase	60	105	215	83	104	210	0,145926424528015686	7,02844469165282e-01	9,95580579593312e-01
lmo1120	lmo1120	1157592	1158008	+	hypothetical protein	0	14	13	8	3	23	0,366735436508515478	6,58594186859284e-01	9,83507022186189e-01
lmo1121	lmo1121	1158020	1158388	+	hypothetical protein	0	1	6	0	2	11	0,876784908114409456	3,89156716326918e-01	9,17814931263771e-01
lmo1122	lmo1122	1158425	1158844	+	hypothetical protein	2	16	9	2	6	17	-0.0740177	1,00000000000000e+00	1,00000000000000e+00
lmo1123	lmo1123	1158930	1159403	+	hypothetical protein	0	3	11	7	3	10	0,594798877770936762	4,13541645236943e-01	9,17869353510753e-01
lmo1124	lmo1124	1159393	1159830	+	hypothetical protein	1	7	11	3	4	8	-0.251874	8,85702152780016e-01	1,00000000000000e+00
lmo1125	lmo1125	1160220	1160753	+	hypothetical protein	5	20	28	2	8	24	-0.586774	3,76127702052930e-01	9,12772860565813e-01
lmo1126	lmo1126	1160778	1161230	+	hypothetical protein	10	19	26	5	11	16	-0.700545	1,40386787080519e-01	7,35884545829247e-01
lmo1127	lmo1127	1161220	1161675	+	hypothetical protein	20	33	29	33	31	45	0,467151066220856004	1,71044431940973e-01	7,62166432983664e-01
lmo1128	lmo1128	1161689	1162711	-	hypothetical protein	11	24	31	19	20	28	0,108847609650141078	8,13829357513988e-01	1,00000000000000e+00
lmo1129	lmo1129	1162666	1163280	-	hypothetical protein	4	11	11	1	7	11	-0.383695	6,42854279474430e-01	9,78594755214158e-01
lmo1130	lmo1130	1163277	1163996	-	transcriptional regulator	2	3	10	6	4	9	0,401562262302381789	5,60061059291927e-01	9,64839000116577e-01
lmo1131	lmo1131	1164245	1165960	+	ABC transporter ATP-binding protein	1873	420	503	1241	283	424	-0.643732	3,24444625489300e-01	8,96325616289294e-01
lmo1132	lmo1132	1165962	1167608	+	ABC transporter ATP-binding protein	2454	530	669	1510	323	589	-0.727928	2,67450658012901e-01	8,64653033776909e-01
lmo1133	lmo1133	1167645	1167953	-	hypothetical protein	1	1	1	6	4	5	2,243996509589111010	1,37508204908843e-02	2,49516470552946e-01
lmo1134	lmo1134	1168021	1168368	+	regulatory protein	3	4	13	3	6	15	0,308711688177509436	6,42186025541311e-01	9,78594755214158e-01
lmo1135	lmo1135	1168390	1169541	+	hypothetical protein	22	29	48	10	43	80	0,457312174555365492	3,93719584085288e-01	9,17814931263771e-01
lmo1136	lmo1136	1170002	1171621	+	internalin	90	95	150	77	102	137	-0.0202144	9,65758596124340e-01	1,00000000000000e+00
lmo1137	lmo1137	1171662	1172009	-	hypothetical protein	15	42	56	40	31	57	0,275096683514500395	4,68997204348609e-01	9,27811890131485e-01
lmo1138	lmo1138	1172076	1172648	-	ATP-dependent Clp protease proteolytic subunit	659	1132	1050	809	736	1065	-0.0515677	8,68340298645160e-01	1,00000000000000e+00
lmo1139	lmo1139	1172797	1173036	-	hypothetical protein	30	72	80	67	61	131	0,568137125068191251	1,01491664172813e-01	6,70222102380552e-01
lmo1140	lmo1140	1173144	1173551	-	hypothetical protein	102	618	388	1240	761	1059	1,615159005125480940	2,60383036674842e-04	1,00880833263077e-02
lmo1141	lmo1141	1173643	1174122	+	uroporphyrin-III C-methyltransferase	45	37	48	29	38	46	-0.165017	6,66509281328668e-01	9,86199591430219e-01
lmo1142	lmo1142	1174241	1175605	+	PduS protein	30	25	35	14	11	19	-0.99789	9,17404010573183e-03	1,86538815483214e-01
lmo1143	lmo1143	1175602	1176156	+	PduT protein	11	8	9	11	8	7	-0.0534862	9,99999999999999e-01	1,00000000000000e+00
lmo1144	lmo1144	1176304	1176654	+	PduU protein	3	6	14	8	3	4	-0.499615	5,07004010093347e-01	9,42908299813476e-01
lmo1145	lmo1145	1176660	1177091	+	PduV protein	5	11	11	4	3	4	-1.19854	4,43910141179360e-02	4,97330452427526e-01
lmo1146	lmo1146	1177116	1177865	+	hypothetical protein	5	11	16	12	8	19	0,341352668009181237	5,13770094013192e-01	9,44822873339205e-01
lmo1147	lmo1147	1177862	1178419	+	cobalamin biosynthesis protein CopB	4	1	4	5	1	2	-0.118593	9,99999999999999e-01	1,00000000000000e+00
lmo1148	lmo1148	1178421	1179167	+	cobalamin %285%27-phosphatase%29 synthetase	6	2	6	2	0	2	-1.69409	5,47725293220862e-02	5,58922750511537e-01
lmo1149	lmo1149	1179168	1179743	+	alpha-ribazole-5%27-phosphatase	2	1	2	4	5	1	1,036138158458362213	2,63594729889094e-01	8,60735866277941e-01
lmo1150	lmo1150	1180152	1181036	-	transcriptional regulator PocR	244	139	123	324	138	186	0,321997488295524437	4,63778454131673e-01	9,27811890131485e-01
lmo1151	lmo1151	1181338	1181625	+	PduA protein	0	1	2	0	1	0	-1.2286	6,36279839123951e-01	9,78594755214158e-01
lmo1152	lmo1152	1181720	1182421	+	PduB protein	2	2	0	1	0	0	-1.63979	3,94229501685675e-01	9,17814931263771e-01
lmo1153	lmo1153	1182440	1184104	+	propanediol dehydratase subunit alpha	7	12	7	10	2	1	-0.899105	2,40554419931272e-01	8,43204648941188e-01
lmo1154	lmo1154	1184142	1184801	+	diol dehydratase subunit gamma	2	3	3	0	2	3	-0.593503	6,10085501391740e-01	9,77608312598737e-01
lmo1155	lmo1155	1184818	1185330	+	diol dehydratase subunit gamma	1	4	4	1	0	4	-0.763753	4,26571357883927e-01	9,21712700088374e-01
lmo1156	lmo1156	1185375	1187195	+	diol dehydratase-reactivating factor large subunit	4	16	10	9	12	16	0,375238621568522335	4,56844146369973e-01	9,27429430919464e-01
lmo1157	lmo1157	1187192	1187539	+	diol dehydratase-reactivating factor small subunit	1	0	1	1	0	1	0,036323960888570324	1,00000000000000e+00	1,00000000000000e+00
lmo1158	lmo1158	1187552	1187989	+	PduK protein	2	3	5	3	2	3	-0.247755	1,00000000000000e+00	1,00000000000000e+00
lmo1159	lmo1159	1188014	1188289	+	carboxysome structural protein	2	1	2	1	5	3	0,867896187700568866	4,69841185426188e-01	9,27811890131485e-01
lmo1160	lmo1160	1188293	1188928	+	PduL protein	1	4	5	7	6	3	0,764094242186660555	2,36805796523169e-01	8,41505363020093e-01
lmo1161	lmo1161	1188949	1189788	+	ethanolamine utilization protein EutJ	0	6	0	3	6	5	1,258079237826127406	1,90659697580392e-01	7,94069496918370e-01
lmo1162	lmo1162	1189785	1190264	+	hypothetical protein	1	3	2	1	3	2	0,066283652194832829	1,00000000000000e+00	1,00000000000000e+00
lmo1163	lmo1163	1190269	1190532	+	carbon dioxide concentrating mechanism protein	2	1	1	1	1	1	-0.333476	1,00000000000000e+00	1,00000000000000e+00
lmo1164	lmo1164	1190547	1191542	+	ATP:cob%28I%29alamin adenosyltransferase PduO	0	5	6	4	3	9	0,586309525816570587	4,04800914815684e-01	9,17814931263771e-01
lmo1165	lmo1165	1191549	1192958	+	ethanolamine utilization protein EutE	1	10	9	14	9	12	0,895830775561285320	8,93027592319981e-02	6,37627156506836e-01
lmo1166	lmo1166	1192974	1194092	+	NADPH-dependent butanol dehydrogenase	7	13	22	17	8	32	0,470092885309611186	3,45725929351826e-01	9,10183012148631e-01
lmo1167	glpF	1194120	1194824	+	glycerol uptake facilitator protein	8	15	18	11	14	19	0,171872265432510940	7,38155444911467e-01	9,99188506211835e-01
lmo1168	AckA2	1194890	1196083	+	acetate kinase	105	116	119	116	112	164	0,237360349962818074	4,32769629000510e-01	9,24325792868224e-01
lmo1169	cobD	1196097	1197182	+	threonine-phosphate decarboxylase	215	181	223	237	159	254	0,084170398472731570	7,92107774999191e-01	1,00000000000000e+00
lmo1170	lmo1170	1197172	1198047	+	PduX protein	182	118	129	224	105	168	0,194133717847051579	6,14461667699927e-01	9,78019258357864e-01
lmo1171	pduQ	1198637	1199776	+	NADPH-dependent butanol dehydrogenase	49	45	36	63	45	55	0,350321673862339422	3,51327994537606e-01	9,12772860565813e-01
lmo1172	lmo1172	1200051	1200632	+	two-component response regulator	92	64	75	49	49	84	-0.366405	3,06838665087068e-01	8,85782619286646e-01
lmo1173	lmo1173	1200625	1202082	+	two-component sensor histidine kinase	141	87	125	72	53	88	-0.741434	3,54602266091220e-02	4,41972183255705e-01
lmo1174	eutA	1202171	1203592	+	ethanolamine utilization protein EutA	1	2	1	2	4	1	0,832994775630083173	4,27104836156013e-01	9,21712700088374e-01
lmo1175	eutB	1203634	1204998	+	ethanolamine ammonia-lyase large subunit	5	5	6	8	6	9	0,563930208889314333	4,05214630069577e-01	9,17814931263771e-01
lmo1176	eutC	1205018	1205899	+	ethanolamine ammonia-lyase small subunit	2	4	4	4	3	5	0,310371249517451431	8,47057535554596e-01	1,00000000000000e+00
lmo1177	lmo1177	1205922	1206575	+	carboxysome structural protein EutL	2	1	1	3	3	2	0,992018847490547140	4,21097041222438e-01	9,21712700088374e-01
lmo1178	lmo1178	1206590	1207111	+	carboxysome structural protein	0	1	0	0	1	2	1,333248579325726491	6,36113225137535e-01	9,78594755214158e-01
lmo1179	lmo1179	1207111	1208571	+	alcohol dehydrogenase	5	6	6	2	9	2	-0.262672	7,80157145820587e-01	1,00000000000000e+00
lmo1180	lmo1180	1208603	1208887	+	carboxysome structural protein	3	0	2	2	2	6	0,962696895404059116	3,50227705039369e-01	9,12772860565813e-01
lmo1181	lmo1181	1209053	1209808	+	cobalamin adenosyl transferase	4	5	5	7	6	4	0,347361853783420937	6,48262313476587e-01	9,80450767982479e-01
lmo1182	lmo1182	1209821	1210462	+	PduL protein	1	5	5	1	1	2	-1.31321	2,16567902014490e-01	8,16900956342945e-01
lmo1183	lmo1183	1210459	1211031	+	hypothetical protein	1	1	5	3	2	7	0,792857495085150243	2,89947415197152e-01	8,80084817577152e-01
lmo1184	lmo1184	1211046	1211315	+	carbon dioxide concentrating mechanism protein	3	2	1	3	0	3	0,016165629058253958	1,00000000000000e+00	1,00000000000000e+00
lmo1185	lmo1185	1211308	1211853	+	PduT protein	0	5	7	3	1	3	-0.660804	5,37660606338367e-01	9,55766421217694e-01
lmo1186	lmo1186	1211869	1212990	+	ethanolamine utilization protein EutH	4	17	8	26	9	15	0,865540005574727656	9,80020078114366e-02	6,64235830721959e-01
lmo1187	lmo1187	1212983	1213426	+	ethanolamine utilization protein EutQ	6	13	6	10	3	8	-0.205248	8,14319500966038e-01	1,00000000000000e+00
lmo1188	lmo1188	1213636	1215087	+	hypothetical protein	176	253	468	156	168	336	-0.37684	2,58639689560932e-01	8,52456073767528e-01
lmo1189	lmo1189	1215128	1215679	-	transcriptional regulator	184	157	331	132	121	221	-0.462756	1,52411437605262e-01	7,45748787599609e-01
lmo1190	lmo1190	1215993	1216487	+	hypothetical protein	18	5	5	4	1	1	-2.21459	7,23614042210485e-03	1,55985072106576e-01
lmo1191	cbiA	1216820	1218178	+	cobyrinic acid a%2Cc-diamide synthase	7	4	5	15	3	5	0,550980937000001392	4,87882188417014e-01	9,32699164561476e-01
lmo1192	cobD	1218175	1219122	+	cobalamin biosynthesis protein	2	1	2	4	2	3	0,852351178615186611	4,59381694126348e-01	9,27429430919464e-01
lmo1193	cbiC	1219135	1219767	+	cobalt-precorrin-8X methylmutase	0	2	1	0	1	4	0,704866069498807590	7,43854976258432e-01	9,99665722850362e-01
lmo1194	cbiD	1219783	1220904	+	cobalt-precorrin-6A synthase	0	1	1	0	4	2	1,504606589519032145	3,24515517861279e-01	8,96325616289294e-01
lmo1195	cbiE	1220901	1221497	+	cobalt-precorrin-6Y C%285%29-methyltransferase	0	1	0	1	0	4	1,981623131823829986	2,42564957540845e-01	8,43972977268937e-01
lmo1196	lmo1196	1221487	1222056	+	cobalt-precorrin-6Y C%2815%29-methyltransferase	2	1	1	0	0	2	-0.863471	7,00900244469116e-01	9,95342981094541e-01
lmo1197	cbiF	1222062	1222811	+	precorrin-3 methylase	3	3	4	4	2	1	-0.426804	6,59691887434567e-01	9,83604667174010e-01
lmo1198	cbiG	1222798	1223829	+	cobalamin biosynthesis protein CbiG	1	5	2	2	2	11	0,879547290761297562	3,73558459183874e-01	9,12772860565813e-01
lmo1199	cbiH	1223826	1224551	+	precorrin-3B C17-methyltransferase	2	3	4	1	2	3	-0.502947	6,34756518455894e-01	9,78594755214158e-01
lmo1200	lmo1200	1224548	1225300	+	cobalamin biosynthesis protein CbiJ	0	3	8	8	3	10	0,985303907979144022	1,45332996187841e-01	7,41405160267863e-01
lmo1201	lmo1201	1225300	1226781	+	uroporphyrinogen-III methyltransferase/uroporphyrinogen-III synthase	9	8	9	15	9	12	0,514422977554391259	3,18133956663269e-01	8,93477183151397e-01
lmo1202	cbiK	1226778	1227563	+	cobalt chelatase	4	9	8	6	5	2	-0.582646	4,70264553495153e-01	9,27811890131485e-01
lmo1203	cbiL	1227556	1228266	+	cobalt-precorrin-2 C%2820%29-methyltransferase	3	4	12	7	4	12	0,327050544665579368	7,02124611689583e-01	9,95342981094541e-01
lmo1204	lmo1204	1228347	1228997	+	cobalamin biosynthesis protein CbiM	3	3	1	2	5	6	0,896312119132593899	3,19006358968138e-01	8,93477183151397e-01
lmo1205	lmo1205	1228994	1229290	+	cobalamin biosynthesis protein CbiN	2	1	1	3	0	2	0,327281700716897272	1,00000000000000e+00	1,00000000000000e+00
lmo1206	cbiQ	1229277	1229954	+	cobalamin biosynthesis protein CbiQ	12	19	11	16	9	17	0,035906205334085214	9,99999999999999e-01	1,00000000000000e+00
lmo1207	lmo1207	1229967	1230773	+	cobalt transporter ATP-binding protein CbiO	20	42	39	36	20	53	0,148727699617356629	7,21625819832108e-01	9,97433107760408e-01
lmo1208	cbiP	1230773	1232308	+	cobyric acid synthase CbiP	485	581	460	641	328	432	-0.080321	8,10919282581678e-01	1,00000000000000e+00
lmo1209	lmo1209	1232272	1232838	+	hypothetical protein	148	232	241	233	132	223	-0.0143538	9,66943162043651e-01	1,00000000000000e+00
lmo1210	lmo1210	1232884	1233351	-	hypothetical protein	925	922	651	1428	679	687	0,198290515078203555	6,32256296883982e-01	9,78594755214158e-01
lmo1211	lmo1211	1233366	1233815	-	hypothetical protein	1240	1438	1126	2075	1112	1294	0,284881455388122151	4,49036018314798e-01	9,27429430919464e-01
lmo1212	lmo1212	1233904	1234434	+	hypothetical protein	4	10	23	8	6	17	-0.177536	7,95799604445311e-01	1,00000000000000e+00
lmo1213	lmo1213	1234465	1234776	+	hypothetical protein	59	72	110	69	53	122	0,048039810329003133	9,08030752638578e-01	1,00000000000000e+00
lmo1214	lmo1214	1234779	1235330	+	hypothetical protein	124	89	141	154	82	130	0,073237603207102223	8,41887249387631e-01	1,00000000000000e+00
lmo1215	lmo1215	1235670	1236539	+	N-acetylmuramoyl-L-alanine amidase	73	106	153	88	130	235	0,497682091665094750	1,44677189965138e-01	7,41405160267863e-01
lmo1216	lmo1216	1236836	1237822	+	N-acetylmuramoyl-L-alanine amidase	560	944	1136	822	1429	1968	0,759839849688363156	3,45980159301834e-02	4,40926995381703e-01
lmo1217	lmo1217	1237934	1239013	+	endo-1%2C4-beta-glucanase and to aminopeptidase	2398	2750	2881	2208	1751	2453	-0.280729	4,07367832963058e-01	9,17869353510753e-01
lmo1218	lmo1218	1239039	1239797	+	rRNA methylase	1636	1924	2018	1708	1241	1682	-0.21628	5,24255518052306e-01	9,53927745171406e-01
lmo1219	lmo1219	1239842	1240201	-	hypothetical protein	150	141	129	160	102	125	-0.0875181	7,99369089400908e-01	1,00000000000000e+00
lmo1220	lmo1220	1240358	1240681	+	hypothetical protein	881	671	663	1033	561	645	0,032226335154525575	9,33459468477880e-01	1,00000000000000e+00
lmo1221	pheS	1241048	1242100	+	phenylalanyl-tRNA synthetase subunit alpha	783	1124	1554	681	769	1348	-0.250436	4,43432372261534e-01	9,27429430919464e-01
lmo1222	pheT	1242100	1244508	+	phenylalanyl-tRNA synthetase subunit beta	1791	2759	3478	1671	1916	3271	-0.168505	6,30031813928954e-01	9,78594755214158e-01
lmo1223	lmo1223	1244669	1245370	+	ABC transporter ATP-binding proteins	73	72	80	50	65	83	-0.147785	6,74735070473247e-01	9,86199591430219e-01
lmo1224	lmo1224	1245384	1248794	+	hypothetical protein	317	298	534	309	305	526	0,028597683953050870	9,27752320472446e-01	1,00000000000000e+00
lmo1225	lmo1225	1248892	1249344	+	MarR family transcriptional regulator	106	230	280	140	98	262	-0.253337	4,49464268271489e-01	9,27429430919464e-01
lmo1226	lmo1226	1249360	1252560	+	transporter	2237	3662	3025	3256	2198	3485	0,056738989181982842	8,70438539921238e-01	1,00000000000000e+00
lmo1227	lmo1227	1252667	1253341	+	uracil-DNA glycosylase	141	268	278	259	258	403	0,496881688534451305	8,68435211620654e-02	6,31201202620160e-01
lmo1228	rnhC	1253379	1254305	-	ribonuclease HIII	870	819	814	669	570	683	-0.348893	2,70982575311037e-01	8,65152609595483e-01
lmo1229	lmo1229	1254459	1254722	+	hypothetical protein	607	657	643	829	571	762	0,221123647611215751	4,68322340937582e-01	9,27811890131485e-01
lmo1230	lmo1230	1254722	1255264	+	hypothetical protein	892	952	826	1473	885	1040	0,391742227358650774	2,68523282711785e-01	8,64653033776909e-01
lmo1231	lmo1231	1255357	1257069	+	DNA polymerase beta	298	466	545	295	276	491	-0.247556	3,76339327548533e-01	9,12772860565813e-01
lmo1232	lmo1232	1257092	1259449	+	recombination and DNA strand exchange inhibitor protein	504	709	917	496	514	845	-0.140801	6,26966983213755e-01	9,78594755214158e-01
lmo1233	trxA	1259530	1259841	+	thioredoxin	7362	5648	3669	13238	4508	4682	0,427380247918025979	4,11039580776639e-01	9,17869353510753e-01
lmo1234	uvrC	1259917	1261728	+	excinuclease ABC subunit C	1110	1371	1618	1379	1064	1714	0,067103556438452477	8,31842916778180e-01	1,00000000000000e+00
lmo1235	lmo1235	1261917	1263131	+	aspartate kinase	509	579	797	366	358	637	-0.436232	1,29440745079953e-01	7,20577156943844e-01
lmo1236	lmo1236	1263187	1263681	-	hypothetical protein	714	742	849	846	657	868	0,087477065254766423	7,75193424712153e-01	1,00000000000000e+00
lmo1237	racE	1263829	1264629	+	glutamate racemase	752	530	935	488	493	638	-0.416125	1,89838120794414e-01	7,94069496918370e-01
lmo1238	rph	1264642	1265388	+	ribonuclease PH	505	463	734	240	326	484	-0.659627	3,43516849365283e-02	4,40926995381703e-01
lmo1239	lmo1239	1265392	1266003	+	nucleoside-triphosphatase	385	423	719	218	246	414	-0.746175	1,31557581626432e-02	2,44919212027909e-01
lmo1240	lmo1240	1266040	1266564	+	hypothetical protein	555	664	1011	462	441	721	-0.399015	1,68941927926804e-01	7,60371283149366e-01
lmo1241	lmo1241	1267115	1268473	+	hypothetical protein	260	2805	1534	3200	2406	3464	1,139402221393240211	3,61998441362930e-02	4,45428983428120e-01
lmo1242	lmo1242	1268515	1269108	-	hypothetical protein	451	698	622	516	513	700	0,027625925189902870	9,24559641246438e-01	1,00000000000000e+00
lmo1243	lmo1243	1269262	1269669	-	hypothetical protein	248	449	393	467	350	506	0,354709793015084041	2,11555478910326e-01	8,12401212646132e-01
lmo1244	lmo1244	1269834	1270433	+	phosphoglycerate mutase	174	216	163	199	169	269	0,218792474712036611	4,71239923021181e-01	9,27811890131485e-01
lmo1245	lmo1245	1270465	1270725	-	hypothetical protein	478	628	505	1085	674	962	0,798564151718556103	1,10714183657407e-02	2,14471327395801e-01
lmo1246	lmo1246	1270849	1272261	+	ATP-dependent RNA helicase	233	453	587	302	275	475	-0.189476	5,27346736214232e-01	9,54533356088212e-01
lmo1247	lmo1247	1272286	1272549	+	hypothetical protein	58	78	115	70	63	107	-0.00198377	1,00000000000000e+00	1,00000000000000e+00
lmo1248	lmo1248	1272717	1273193	+	hypothetical protein	84	83	120	49	64	107	-0.355896	2,75110467311337e-01	8,68658270684584e-01
lmo1249	lmo1249	1273231	1273476	-	hypothetical protein	23	11	17	19	12	10	-0.277886	6,22994126441115e-01	9,78594755214158e-01
lmo1250	lmo1250	1273473	1274678	-	antibiotic resistance protein	174	70	106	148	45	100	-0.322245	4,95728318027068e-01	9,35650485703491e-01
lmo1251	lmo1251	1274883	1275542	+	Fnr/Crp family transcriptional regulator	80	107	121	92	79	134	0,030731357232749775	9,33568555088486e-01	1,00000000000000e+00
lmo1252	lmo1252	1275845	1276693	-	hypothetical protein	473	661	650	789	589	681	0,288664054723821506	3,26116051616391e-01	8,97031322070389e-01
lmo1253	lmo1253	1277312	1278025	+	GntR family transcriptional regulator	425	433	508	349	306	503	-0.218236	4,40163195842765e-01	9,27429430919464e-01
lmo1254	lmo1254	1278056	1279702	-	alpha%2Calpha-phosphotrehalase	2710	2284	2574	2435	1994	2846	-0.0467624	8,95828963918301e-01	1,00000000000000e+00
lmo1255	lmo1255	1279721	1281205	-	PTS trehalose transporter subunit IIBC	3014	2498	2734	2777	2444	3064	0,025557577257103278	9,44496971114686e-01	1,00000000000000e+00
lmo1256	lmo1256	1281321	1281773	+	hypothetical protein	7	17	14	4	10	15	-0.32652	5,81567379492262e-01	9,69955600351551e-01
lmo1257	lmo1257	1281820	1282284	-	hypothetical protein	198	56	143	111	83	141	-0.307835	4,87124116996038e-01	9,32699164561476e-01
lmo1258	lmo1258	1282473	1283393	+	hypothetical protein	260	290	279	456	200	313	0,262868958936998465	4,32310321555424e-01	9,24325792868224e-01
lmo1259	proA	1283413	1284660	-	gamma-glutamyl phosphate reductase	700	523	797	513	444	717	-0.262868	3,93587984330598e-01	9,17814931263771e-01
lmo1260	proB	1284644	1285474	-	gamma-glutamyl kinase	400	307	426	240	221	356	-0.468855	1,20121180897186e-01	7,12896982894670e-01
lmo1261	lmo1261	1285610	1286749	-	hypothetical protein	2202	13476	7189	14174	9873	12674	0,833870931990597919	8,57364058839474e-02	6,31201202620160e-01
lmo1262	lmo1262	1286830	1287225	-	transcriptional regulator	138	180	292	122	162	267	-0.0829744	8,02815425113943e-01	1,00000000000000e+00
lmo1263	lmo1263	1287376	1287591	+	transcriptional regulator	0	2	0	1	1	4	1,456072280563795784	3,18098655714270e-01	8,93477183151397e-01
lmo1264	lmo1264	1287710	1288243	+	hypothetical protein	1	0	0	0	2	2	1,705112528614472156	3,94427258826185e-01	9,17814931263771e-01
lmo1265	lmo1265	1288261	1288926	+	hypothetical protein	2	7	5	2	6	7	0,164119769021416312	8,71715715215802e-01	1,00000000000000e+00
lmo1266	lmo1266	1289188	1290126	+	hypothetical protein	96	382	438	213	235	555	0,213895613089981312	5,97855533123810e-01	9,75166616383931e-01
lmo1267	tig	1290241	1291524	+	trigger factor	4697	7205	8246	4232	4389	7432	-0.273898	4,42727624964544e-01	9,27429430919464e-01
lmo1268	clpX	1291710	1292969	+	ATP-dependent protease ATP-binding subunit ClpX	10557	11718	9096	18707	9752	11963	0,404003477837514391	3,20621131556592e-01	8,94183642191391e-01
lmo1269	lmo1269	1293088	1293654	+	type I signal peptidase	833	1263	1089	1547	942	1537	0,387134043420724105	2,32464371765449e-01	8,35182147683636e-01
lmo1270	lmo1270	1293689	1294258	+	type I signal peptidase	1032	1370	1140	1679	1011	1499	0,284579674054028453	3,97960792577177e-01	9,17814931263771e-01
lmo1271	lmo1271	1294360	1294902	+	type I signal peptidase	242	358	347	249	211	340	-0.19493	4,81635636653546e-01	9,29540828650734e-01
lmo1272	rbgA	1294912	1295775	+	ribosomal biogenesis GTPase	258	431	549	209	263	441	-0.372086	2,23580403167448e-01	8,29243228824159e-01
lmo1273	rnhB	1295772	1296557	+	ribonuclease HII	284	427	481	287	249	488	-0.18108	5,21857352783825e-01	9,52364755207655e-01
lmo1274	lmo1274	1296691	1297551	+	polypeptide deformylase	6	4	6	3	1	6	-0.639246	3,88551893957936e-01	9,17814931263771e-01
lmo1275	topA	1297823	1299901	+	DNA topoisomerase I	1430	2348	2646	1963	1865	3296	0,205518694242313366	5,46414863782315e-01	9,59321135617818e-01
lmo1276	gid	1299964	1301268	+	tRNA %28uracil-5-%29-methyltransferase Gid	946	1820	1843	1452	1281	2047	0,129792906095919203	6,93243739651080e-01	9,93268266656494e-01
lmo1277	codV	1301551	1302453	+	integrase/recombinase	1124	1266	1592	1727	1369	1895	0,384278442461926495	2,37174594103638e-01	8,41558862989023e-01
lmo1278	clpQ	1302474	1303013	+	ATP-dependent protease peptidase subunit	157	212	239	155	144	244	-0.120028	6,74847712427464e-01	9,86199591430219e-01
lmo1279	hslU	1303027	1304436	+	ATP-dependent protease ATP-binding subunit HslU	187	401	628	158	244	511	-0.341972	3,69072758061364e-01	9,12772860565813e-01
lmo1280	codY	1304457	1305236	+	transcriptional repressor CodY	579	606	536	640	483	646	0,066026403832788128	8,31050763573230e-01	1,00000000000000e+00
lmo1281	lmo1281	1305390	1305758	+	hypothetical protein	206	313	313	225	210	322	-0.0797194	7,79742906409226e-01	1,00000000000000e+00
lmo1282	lmo1282	1305781	1306092	+	hypothetical protein	126	210	264	135	151	238	-0.120704	6,95870107481930e-01	9,95342981094541e-01
lmo1283	lmo1283	1306095	1306967	+	LacX protein	423	664	752	563	458	785	0,033745281964104860	9,06238464754104e-01	1,00000000000000e+00
lmo1284	lmo1284	1307009	1307605	-	hypothetical protein	1488	1176	1073	1620	948	1040	-0.0329242	9,33191638837319e-01	1,00000000000000e+00
lmo1285	lmo1285	1307763	1308170	+	hypothetical protein	1163	995	883	1177	667	813	-0.178417	6,32161546841386e-01	9,78594755214158e-01
lmo1286	parE	1308351	1310318	+	DNA topoisomerase IV subunit B	2339	2751	3084	1757	1607	2431	-0.45594	1,73623366907585e-01	7,65463633709516e-01
lmo1287	parC	1310315	1312774	+	DNA topoisomerase IV subunit A	1758	2708	3376	1306	1401	2787	-0.473259	1,79786832431309e-01	7,77449243711256e-01
lmo1288	lmo1288	1312857	1313324	+	S-ribosylhomocysteinase	986	1033	957	1516	1085	1278	0,426097572754843501	2,09276130503642e-01	8,12401212646132e-01
lmo1289	lmo1289	1313654	1315435	+	internalin	16	26	37	18	14	33	-0.23034	5,77835535081999e-01	9,69154711644741e-01
lmo1290	lmo1290	1315767	1317563	+	internalin	18	26	22	27	10	32	0,079272547555330877	9,11925202199449e-01	1,00000000000000e+00
lmo1291	lmo1291	1317596	1319464	-	acyltransferase	2532	3413	3437	4446	3324	4981	0,495036664358637579	1,48815397169780e-01	7,44434355806405e-01
lmo1292	lmo1292	1319677	1320375	+	glycerophosphodiester phosphodiesterase	161	267	266	330	255	343	0,501593540724844855	7,84298958507829e-02	6,16536190811012e-01
lmo1293	glpD	1320608	1322284	+	glycerol-3-phosphate dehydrogenase	147	1277	920	1100	977	1640	0,807656150973131703	9,98565371386491e-02	6,66029991299892e-01
lmo1294	miaA	1322410	1323327	+	tRNA delta%282%29-isopentenylpyrophosphate transferase	1429	1289	2085	846	891	1552	-0.524229	1,18704498902500e-01	7,11860371325921e-01
lmo1295	lmo1295	1323450	1323683	+	host factor-1 protein	751	3257	1816	6925	3570	4397	1,497233604368067850	1,26894307558673e-03	3,82953662916544e-02
lmo1296	lmo1296	1323794	1325017	+	hypothetical protein	138	210	346	131	133	278	-0.299075	3,56886071203503e-01	9,12772860565813e-01
lmo1297	lmo1297	1325010	1326236	+	aluminum resistance protein	490	547	631	534	397	621	-0.0656504	8,17668515467208e-01	1,00000000000000e+00
lmo1298	glnR	1326440	1326808	+	glutamine synthetase repressor	887	1064	2197	486	869	1626	-0.42136	2,95913528822865e-01	8,80084817577152e-01
lmo1299	glnA	1326879	1328213	+	glutamine synthetase	8845	11724	13239	10815	11412	14813	0,201177644367103531	5,68629302554719e-01	9,69154711644741e-01
lmo1300	lmo1300	1328357	1329652	+	arsenic transporter	643	1067	659	1609	757	827	0,510129089433488780	1,95933054099793e-01	7,97926230261514e-01
lmo1301	lmo1301	1329696	1330217	-	hypothetical protein	585	777	893	479	552	748	-0.277897	3,33706374906216e-01	8,99188136142972e-01
lmo1302	lmo1302	1330247	1330861	-	LexA family transcriptional regulator	650	1005	1306	514	629	1057	-0.366481	2,57671971999249e-01	8,52456073767528e-01
lmo1303	lmo1303	1331018	1331347	+	cell division suppressor	52	140	121	71	85	120	-0.0849574	8,22762423412249e-01	1,00000000000000e+00
lmo1304	lmo1304	1331439	1331666	+	hypothetical protein	102	198	326	151	135	243	-0.145052	6,68021267596210e-01	9,86199591430219e-01
lmo1305	tkt	1331813	1333807	+	transketolase	13909	16381	16287	16153	11968	16102	-0.0265092	9,41360740420531e-01	1,00000000000000e+00
lmo1306	lmo1306	1334028	1334267	+	hypothetical protein	1287	1790	3902	1165	1315	2816	-0.330996	4,08351128513156e-01	9,17869353510753e-01
lmo1307	lmo1307	1334318	1335160	-	hypothetical protein	10	20	40	9	19	33	-0.110349	8,83557231347878e-01	1,00000000000000e+00
lmo1308	lmo1308	1335179	1335910	-	hypothetical protein	71	93	127	55	75	109	-0.220261	4,90991081155720e-01	9,33265281230946e-01
lmo1309	lmo1309	1335932	1336438	-	hypothetical protein	29	48	68	38	43	71	0,139439405673777550	7,01437545582716e-01	9,95342981094541e-01
lmo1310	lmo1310	1336448	1337752	-	hypothetical protein	20	33	51	12	23	54	-0.190244	6,67727238848604e-01	9,86199591430219e-01
lmo1311	lmo1311	1337742	1338947	-	hypothetical protein	6	19	33	19	19	30	0,338563208695976392	4,44493712852021e-01	9,27429430919464e-01
lmo1312	lmo1312	1338925	1339299	-	hypothetical protein	2	8	11	9	7	15	0,620855101545697341	2,09940199955073e-01	8,12401212646132e-01
lmo1313	pyrH	1339592	1340320	+	uridylate kinase	618	818	933	642	552	927	-0.115479	6,88832407179107e-01	9,90833836941089e-01
lmo1314	frr	1340320	1340877	+	ribosome recycling factor	235	427	596	221	306	566	-0.13553	6,84034652566284e-01	9,88524644308991e-01
lmo1315	lmo1315	1341107	1341865	+	UDP pyrophosphate synthase	422	561	670	655	566	872	0,398503222739745699	1,52129848356235e-01	7,45748787599609e-01
lmo1316	cdsA	1341879	1342667	+	phosphatidate cytidylyltransferase	299	420	509	458	378	655	0,332318533172050401	2,31902515794617e-01	8,35182147683636e-01
lmo1317	lmo1317	1342682	1343824	+	1-deoxy-D-xylulose 5-phosphate reductoisomerase	810	977	1144	1033	793	1344	0,150993623321684783	6,25366604020491e-01	9,78594755214158e-01
lmo1318	lmo1318	1343838	1345100	+	hypothetical protein	1572	1813	2296	1769	1471	2589	0,069925265881445819	8,33792431626861e-01	1,00000000000000e+00
lmo1319	proS	1345140	1346846	+	prolyl-tRNA synthetase	4286	4201	4842	4864	3529	4649	0,010400857537006394	9,77148077262983e-01	1,00000000000000e+00
lmo1320	polC	1346951	1351285	+	DNA polymerase III PolC	2161	2771	3330	1997	1860	3118	-0.201349	5,49065499295118e-01	9,59580510818715e-01
lmo1321	lmo1321	1351467	1351934	+	hypothetical protein	536	857	1125	515	479	971	-0.308012	3,15653078312711e-01	8,93363648097277e-01
lmo1322	nusA	1351964	1353082	+	transcription elongation factor NusA	789	1372	1688	715	852	1368	-0.31583	3,42103156769672e-01	9,08998841944994e-01
lmo1323	lmo1323	1353097	1353381	+	hypothetical protein	94	175	236	92	111	202	-0.247347	4,56976854834665e-01	9,27429430919464e-01
lmo1324	lmo1324	1353374	1353673	+	hypothetical protein	88	174	206	72	72	169	-0.537088	1,10478242273925e-01	6,89033571401700e-01
lmo1325	infB	1353696	1356035	+	translation initiation factor IF-2	3529	5413	5899	4027	3666	5726	-0.0823851	8,11688792333664e-01	1,00000000000000e+00
lmo1326	lmo1326	1356032	1356310	+	hypothetical protein	951	1179	1304	1151	802	1345	-0.0182601	9,54257442349726e-01	1,00000000000000e+00
lmo1327	rbfA	1356327	1356671	+	ribosome-binding factor A	917	1192	1288	1194	858	1168	-0.0117452	9,71605861574548e-01	1,00000000000000e+00
lmo1328	truB	1356769	1357683	+	tRNA pseudouridine synthase B	153	278	422	115	148	323	-0.486388	1,66120699460676e-01	7,56029132045873e-01
lmo1329	ribC	1357753	1358697	+	riboflavin kinase	1612	2577	2433	2333	1709	2766	0,097215036861678317	7,72608484776126e-01	1,00000000000000e+00
lmo1330	rpsO	1358834	1359103	+	30S ribosomal protein S15	27457	26630	19206	30168	15991	16541	-0.19365	6,52060215096822e-01	9,80772646934473e-01
lmo1331	pnpA	1359352	1361523	+	polynucleotide phosphorylase	5076	7200	7986	5317	4456	7299	-0.194588	5,78399002557161e-01	9,69154711644741e-01
lmo1332	lmo1332	1361564	1362604	-	GTPase EngC	1137	1096	1101	1420	884	1256	0,118413985642268543	7,27855096524225e-01	9,98227856472727e-01
lmo1333	lmo1333	1362765	1363244	-	hypothetical protein	146	261	540	136	175	415	-0.316151	4,24690722471384e-01	9,21712700088374e-01
lmo1333	lmo1333	1363272	1363739	-	hypothetical protein	146	261	540	136	175	415	0,053727268200968549	8,94859135001284e-01	1,00000000000000e+00
lmo1334	lmo1334	1363272	1363628	-	hypothetical protein	0	0	0	0	0	0	0	1,00000000000000e+00	1,00000000000000e+00
lmo1335	rpmG	1363826	1363975	+	50S ribosomal protein L33	5340	4929	4694	6314	3312	3788	-0.119637	7,68755610594982e-01	1,00000000000000e+00
lmo1336	lmo1336	1364031	1364570	+	5-formyltetrahydrofolate cyclo-ligase	55	127	125	55	65	129	-0.245565	4,85453527091169e-01	9,32699164561476e-01
lmo1337	lmo1337	1364669	1366207	+	hypothetical protein	758	773	949	822	775	1086	0,153693530922968419	6,18367374090937e-01	9,78594755214158e-01
lmo1338	lmo1338	1366220	1366432	+	hypothetical protein	2	12	52	7	15	32	-0.138842	8,83070010362119e-01	1,00000000000000e+00
lmo1339	lmo1339	1366457	1367425	+	glucose kinase	297	392	450	327	292	462	-0.0249772	9,30269281642723e-01	1,00000000000000e+00
lmo1340	lmo1340	1367559	1368650	+	hypothetical protein	111	428	515	409	321	755	0,589798281536301872	1,27105509462420e-01	7,20577156943844e-01
lmo1341	lmo1341	1368668	1368985	-	competence protein ComG	0	2	1	0	2	0	-0.428898	1,00000000000000e+00	1,00000000000000e+00
lmo1342	lmo1342	1368982	1369449	-	competence protein ComGF	2	1	0	0	1	1	-0.478524	1,00000000000000e+00	1,00000000000000e+00
lmo1343	lmo1343	1369412	1369696	-	competence protein ComGE	0	1	2	0	0	2	-0.464575	1,00000000000000e+00	1,00000000000000e+00
lmo1344	lmo1344	1369683	1370111	-	competence protein ComGD	0	2	0	1	0	3	0,908864343558684284	7,02329560779301e-01	9,95342981094541e-01
lmo1345	lmo1345	1370108	1370431	-	competence protein ComGC	0	2	2	0	0	0	-3.5062	1,36400013848344e-01	7,35884545829247e-01
lmo1346	comGB	1370445	1371476	-	competence protein ComGB	6	10	9	6	6	7	-0.327311	6,03014171457230e-01	9,77608312598737e-01
lmo1347	comGA	1371454	1372476	-	competence protein ComGA	8	7	13	3	5	9	-0.664457	2,60158277287280e-01	8,53402495403470e-01
lmo1348	gcvT	1373015	1374103	+	glycine cleavage system aminomethyltransferase T	46	130	146	117	90	169	0,317442910914611132	3,52695017118086e-01	9,12772860565813e-01
lmo1349	lmo1349	1374119	1375465	+	glycine dehydrogenase subunit 1	69	187	189	138	125	266	0,316706780810753707	3,44970180671673e-01	9,10183012148631e-01
lmo1350	lmo1350	1375462	1376928	+	glycine dehydrogenase subunit 2	224	323	400	432	340	553	0,549354324400434524	4,50652774569660e-02	4,97330452427526e-01
lmo1351	lmo1351	1376968	1377348	-	hypothetical protein	1103	1067	1508	896	762	1138	-0.354269	2,65800390569871e-01	8,63144724453655e-01
lmo1352	lmo1352	1377410	1377682	-	hypothetical protein	72	154	206	72	87	165	-0.338549	3,30921592190520e-01	8,97031322070389e-01
lmo1353	lmo1353	1377695	1378660	-	hypothetical protein	452	471	635	362	296	517	-0.377805	1,81259592253461e-01	7,79117317827096e-01
lmo1354	lmo1354	1378840	1379901	+	aminopeptidase P	815	1388	1250	902	781	1385	-0.125515	6,90162250565523e-01	9,90833836941089e-01
lmo1355	efp	1380004	1380561	+	elongation factor P	3182	3409	3661	2857	2113	3125	-0.307457	3,74400138166036e-01	9,12772860565813e-01
lmo1356	lmo1356	1380720	1381187	+	acetyl-CoA carboxylase subunit %28biotin carboxyl carrier subunit%29	1027	1465	1756	1227	1021	1648	-0.0634432	8,40725770555155e-01	1,00000000000000e+00
lmo1357	lmo1357	1381201	1382565	+	acetyl-CoA carboxylase biotin carboxylase subunit	1856	3166	3524	1968	1890	3268	-0.200631	5,58354566435955e-01	9,64839000116577e-01
lmo1358	lmo1358	1382569	1382976	+	hypothetical protein	347	778	908	394	414	898	-0.19445	5,58407803637080e-01	9,64839000116577e-01
lmo1359	nusB	1383007	1383393	+	transcription antitermination protein NusB	334	544	734	400	361	670	-0.106812	7,18600912265483e-01	9,97433107760408e-01
lmo1360	folD	1383489	1384343	+	bifunctional 5%2C10-methylene-tetrahydrofolate dehydrogenase/ 5%2C10-methylene-tetrahydrofolate cyclohydrolase	241	438	601	291	289	518	-0.143629	6,35585139098856e-01	9,78594755214158e-01
lmo1361	xseA	1384362	1385714	+	exodeoxyribonuclease VII large subunit	277	421	512	323	292	464	-0.0971015	7,28797294562474e-01	9,98227856472727e-01
lmo1362	lmo1362	1385704	1385931	+	exodeoxyribonuclease VII small subunit	19	58	103	34	33	88	-0.133835	7,73133923394258e-01	1,00000000000000e+00
lmo1363	lmo1363	1385934	1386815	+	geranyltranstransferase	208	307	420	228	232	450	0.0090711	9,82492094823981e-01	1,00000000000000e+00
lmo1364	cspL	1387014	1387214	+	cold-shock protein	40560	34504	27704	43119	24138	20979	-0.182924	6,80382063766950e-01	9,87173773694254e-01
lmo1365	tktB	1387381	1389210	+	1-deoxy-D-xylulose-5-phosphate synthase	651	939	1120	861	744	1110	0,072877372726894527	8,10556452798630e-01	1,00000000000000e+00
lmo1366	lmo1366	1389207	1390031	+	hypothetical protein	485	635	546	655	456	648	0,123179522800309846	6,77411518341122e-01	9,86199591430219e-01
lmo1367	lmo1367	1390222	1390671	+	arginine repressor ArgR	352	417	636	410	332	675	0,048351331052579834	8,71367538132932e-01	1,00000000000000e+00
lmo1368	recN	1390694	1392385	+	DNA repair protein	241	503	576	262	267	477	-0.31606	2,97703934191553e-01	8,81862966186058e-01
lmo1369	lmo1369	1392514	1393380	+	phosphotransbutyrylase	318	453	616	448	332	636	0,084525435630709009	7,68687356364612e-01	1,00000000000000e+00
lmo1370	lmo1370	1393517	1394584	+	butyrate kinase	516	713	791	577	388	663	-0.260191	3,58981441899584e-01	9,12772860565813e-01
lmo1371	lmo1371	1394599	1396026	+	dihydrolipoamide dehydrogenase	500	888	1174	547	470	982	-0.299297	3,39008308112591e-01	9,07504033014750e-01
lmo1372	lmo1372	1396051	1397046	+	branched-chain alpha-keto acid dehydrogenase subunit E1	594	1043	1139	665	584	1070	-0.20143	5,14964048906124e-01	9,44961862497910e-01
lmo1373	lmo1373	1397063	1398046	+	branched-chain alpha-keto acid dehydrogenase subunit E1	858	1322	1379	876	783	1380	-0.181955	5,61281267837896e-01	9,64839000116577e-01
lmo1374	lmo1374	1398077	1399327	+	branched-chain alpha-keto acid dehydrogenase subunit E2	2261	2696	3033	2400	1854	2913	-0.115144	7,31648693641683e-01	9,98227856472727e-01
lmo1375	lmo1375	1399699	1400796	+	aminotripeptidase	117	967	987	607	622	1155	0,344806912492960360	4,80118826417123e-01	9,28576449711979e-01
lmo1376	lmo1376	1400941	1402359	+	6-phosphogluconate dehydrogenase	16443	18720	16109	24604	13622	18013	0,174138743974802029	6,52214701399023e-01	9,80772646934473e-01
lmo1377	lisR	1402550	1403230	+	two-component response regulator	284	514	477	426	390	566	0,190968121962623055	5,00301237523978e-01	9,39136510305280e-01
lmo1378	lisK	1403227	1404678	+	two-component sensor histidine kinase	416	793	807	598	615	1184	0,299536186816133476	3,33226315323215e-01	8,99188136142972e-01
lmo1379	lmo1379	1404714	1405541	-	sporulation protein SpoJ	1415	1315	1891	1251	1149	2004	-0.0516123	8,76838447559462e-01	1,00000000000000e+00
lmo1380	lmo1380	1405578	1405859	-	hypothetical protein	506	437	539	463	372	539	-0.0881414	7,66658477058332e-01	1,00000000000000e+00
lmo1381	lmo1381	1405945	1406226	-	acylphosphatase	76	157	118	171	147	192	0,621569290481344128	4,19323767537768e-02	4,88601591118777e-01
lmo1382	lmo1382	1406366	1406713	+	hypothetical protein	550	814	599	995	511	807	0,280170129784322208	3,90509408315020e-01	9,17814931263771e-01
lmo1383	lmo1383	1406742	1407818	+	isopentenyl pyrophosphate isomerase	1490	1869	1616	2372	1434	1987	0,265479787415197732	4,50559919871483e-01	9,27429430919464e-01
lmo1384	lmo1384	1407859	1408818	-	hypothetical protein	4227	6766	5505	9059	5123	6013	0,377127169166436405	3,31136085324082e-01	8,97031322070389e-01
lmo1385	lmo1385	1409070	1409996	+	hypothetical protein	543	518	572	722	424	602	0,130504720946855168	6,79415095414337e-01	9,86769543339870e-01
lmo1386	lmo1386	1410148	1412421	+	DNA translocase	1038	1255	1409	1044	862	1195	-0.199781	5,24131396798112e-01	9,53927745171406e-01
lmo1387	lmo1387	1412455	1413294	-	pyrroline-5-carboxylate reductase	282	458	334	561	334	470	0,406367686067703848	1,85177781593883e-01	7,85264419885338e-01
lmo1388	tcsA	1413646	1414719	+	CD4%2B T cell-stimulating antigen%2C lipoprotein	17226	13636	21247	9784	11162	18672	-0.389939	3,06323179123244e-01	8,85782619286646e-01
lmo1389	lmo1389	1415152	1416693	+	sugar ABC transporter ATP-binding protein	3601	3778	4442	2457	2480	3904	-0.394939	2,53972722399540e-01	8,52456073767528e-01
lmo1390	lmo1390	1416686	1417738	+	ABC transporter permease	2750	2603	3227	2103	1942	2674	-0.318328	3,56759566606976e-01	9,12772860565813e-01
lmo1391	lmo1391	1417735	1418685	+	sugar ABC transporter permease	3247	2793	2898	2628	1921	2391	-0.342221	3,52438539474125e-01	9,12772860565813e-01
lmo1392	lmo1392	1418803	1420095	+	peptidase	281	614	714	457	406	788	0,111448109359691835	7,18969545073031e-01	9,97433107760408e-01
lmo1393	lmo1393	1420076	1421362	+	peptidase	161	416	494	255	281	564	0,116827216982555562	7,31833256118450e-01	9,98227856472727e-01
lmo1394	lmo1394	1421454	1422185	+	3-ketoacyl-ACP reductase	892	1277	1256	1172	1094	1520	0,205397615631523062	5,09907666123382e-01	9,43507866182958e-01
lmo1395	lmo1395	1422236	1423165	+	hypothetical protein	994	1368	1521	1200	1105	1930	0,164653998563932896	6,02063301795805e-01	9,77455114022732e-01
lmo1396	lmo1396	1423255	1423833	+	phosphatidylglycerophosphate synthase	1059	1289	1020	1588	918	1151	0,165494823219960702	6,38189195770486e-01	9,78594755214158e-01
lmo1397	cinA	1423902	1425146	+	competence damage-inducible protein CinA	79	238	223	142	113	196	-0.161755	6,36734870783676e-01	9,78594755214158e-01
lmo1398	recA	1425419	1426465	+	recombinase A	4649	6982	6370	4719	4692	5813	-0.169344	6,32582572504527e-01	9,78594755214158e-01
lmo1399	lmo1399	1426766	1428328	+	phosphodiesterase	25514	25226	24733	26585	19306	26221	-0.0398179	9,13750370195233e-01	1,00000000000000e+00
lmo1400	lmo1400	1428442	1428939	+	N-acetyltransferase	207	255	305	198	152	275	-0.25931	3,55898763924203e-01	9,12772860565813e-01
lmo1401	lmo1401	1428945	1429748	+	hypothetical protein	405	508	577	412	334	536	-0.171991	5,32765688905041e-01	9,55207085457518e-01
lmo1402	lmo1402	1429765	1430127	+	hypothetical protein	194	289	367	249	219	394	0,076041004487839389	7,92773101816143e-01	1,00000000000000e+00
lmo1403	mutS	1430237	1432819	+	DNA mismatch repair protein MutS	521	777	1098	522	622	1124	-0.0224956	9,45477705148962e-01	1,00000000000000e+00
lmo1404	mutL	1432839	1434644	+	DNA mismatch repair protein	324	539	802	326	417	732	-0.101709	7,54633687800071e-01	1,00000000000000e+00
lmo1405	lmo1405	1434661	1435209	+	anti-terminator regulatory protein	198	238	360	170	223	395	0,026712853223038839	9,37889532693735e-01	1,00000000000000e+00
lmo1406	pflB	1435635	1437866	+	pyruvate formate-lyase	20810	5532	7407	11031	3979	6258	-0.777302	1,82394026302227e-01	7,81649736036598e-01
lmo1407	pflC	1437943	1438689	+	pyruvate-formate lyase activating enzyme	3163	837	1162	1870	610	968	-0.68857	2,29270109206926e-01	8,33101905064964e-01
lmo1408	lmo1408	1438724	1439254	-	hypothetical protein	64	135	151	84	119	189	0,242202004117174075	4,75748639455015e-01	9,27871666202400e-01
lmo1409	lmo1409	1439421	1440614	+	multidrug transporter	86	104	150	97	97	112	-0.0628724	8,56470681118314e-01	1,00000000000000e+00
lmo1410	lmo1410	1440748	1441296	+	hypothetical protein	20	48	51	43	42	85	0,572974595123402208	1,05260482806630e-01	6,79688748213083e-01
lmo1411	lmo1411	1441313	1441540	+	hypothetical protein	7	28	22	12	17	34	0,206055496579224673	6,58987439699919e-01	9,83507022186189e-01
lmo1412	lmo1412	1441581	1442114	+	modulates DNA topology	8	16	62	12	16	49	-0.0780558	9,47631941931287e-01	1,00000000000000e+00
lmo1413	lmo1413	1442368	1443687	-	peptidoglycan binding protein	29	36	45	27	25	33	-0.306254	3,90713950004054e-01	9,17814931263771e-01
lmo1414	lmo1414	1443873	1445042	-	acetyl-CoA:acetyltransferase	3462	3685	3288	4355	2465	3558	0,018567344803196655	9,60618613181292e-01	1,00000000000000e+00
lmo1415	lmo1415	1445192	1446358	+	hydroxy-3-methylglutaryl-CoA synthase	2444	3107	2985	3252	2188	2860	0,018794698607650297	9,57577514620106e-01	1,00000000000000e+00
lmo1416	lmo1416	1446383	1446982	-	hypothetical protein	168	156	181	371	417	534	1,422340971686189892	1,87882780973120e-06	9,28724022499889e-05
lmo1417	lmo1417	1447052	1448296	-	hypothetical protein	225	290	395	260	229	367	-0.0276749	9,28049660487362e-01	1,00000000000000e+00
lmo1418	lmo1418	1448315	1449583	-	hypothetical protein	168	252	349	193	153	356	-0.0945992	7,54242287032924e-01	1,00000000000000e+00
lmo1419	lmo1419	1449647	1450684	-	hypothetical protein	506	600	774	725	577	942	0,303000597670295801	2,88447038116339e-01	8,80084817577152e-01
lmo1420	murB	1450701	1451597	-	UDP-N-acetylenolpyruvoylglucosamine reductase	488	649	727	582	542	887	0,153665237153461753	5,84624530734613e-01	9,71445524230459e-01
lmo1421	lmo1421	1451813	1452799	+	glycine/betaine ABC transporter ATP-binding protein	309	3010	2105	2456	2416	4398	0,906121822600423510	8,69635420421916e-02	6,31201202620160e-01
lmo1422	lmo1422	1452796	1454310	+	glycine/betaine ABC transporter permease	213	2534	1758	1574	1893	3867	0,821369553094544735	1,47776177784476e-01	7,44434355806405e-01
lmo1423	lmo1423	1454347	1455177	-	hypothetical protein	205	368	466	229	213	411	-0.221239	4,57298876752259e-01	9,27429430919464e-01
lmo1424	lmo1424	1455316	1456662	-	manganese transporter	2095	2520	2431	1254	984	1399	-0.912923	6,62558066081874e-03	1,46119536573595e-01
lmo1425	opuCD	1456775	1457446	-	glycine/betaine ABC transporter permease	230	3111	1579	2846	2244	3307	0,930523734066778907	1,04315078455732e-01	6,76473399921918e-01
lmo1426	opuCC	1457461	1458387	-	glycine/betaine ABC transporter substrate-binding protein	217	3647	2054	2043	2003	3728	0,528630504219332109	3,79600437379705e-01	9,15319137062754e-01
lmo1427	opuCB	1458389	1459045	-	glycine/betaine ABC transporter permease	216	3205	1299	2016	1589	2273	0,473158786949845311	4,20336662331272e-01	9,21712700088374e-01
lmo1428	opuCA	1459049	1460242	-	glycine/betaine ABC transporter ATP-binding protein	517	6861	4028	4817	3747	6082	0,514926038684160203	3,67430787719167e-01	9,12772860565813e-01
lmo1429	lmo1429	1460534	1461094	-	hypothetical protein	759	237	194	1054	132	140	0,072283155236964228	9,23952694153813e-01	1,00000000000000e+00
lmo1430	lmo1430	1461343	1461726	-	hypothetical protein	37	63	80	68	51	86	0,261476766927492277	4,05283911965999e-01	9,17814931263771e-01
lmo1431	lmo1431	1461866	1463467	+	ABC transporter ATP-binding protein	6349	7240	8244	6246	5071	7252	-0.186459	5,98666951804804e-01	9,75769272782475e-01
lmo1432	lmo1432	1463506	1464156	-	hypothetical protein	539	1263	1149	1320	1045	1719	0,554855409193243054	9,54171051609130e-02	6,58052579745460e-01
lmo1433	lmo1433	1464209	1465549	-	glutathione reductase	43	607	476	481	487	826	0,826266154438182521	1,29258990099104e-01	7,20577156943844e-01
lmo1434	lmo1434	1465638	1467305	-	hypothetical protein	1045	2141	2433	1438	1438	2772	0,072729886792226750	8,37700649864361e-01	1,00000000000000e+00
lmo1435	dapA	1467325	1468206	-	dihydrodipicolinate synthase	349	805	981	420	557	978	-0.0422098	9,03472135313677e-01	1,00000000000000e+00
lmo1436	lmo1436	1468221	1469432	-	aspartate kinase	402	747	962	392	498	975	-0.120802	7,13888176897094e-01	9,97433107760408e-01
lmo1437	lmo1437	1469444	1470487	-	aspartate-semialdehyde dehydrogenase	654	883	923	764	565	948	-0.0683166	8,16853372714922e-01	1,00000000000000e+00
lmo1438	lmo1438	1470685	1472850	-	penicillin-binding protein	2284	2836	3292	2822	2805	4730	0,334228682710329794	3,29172792760016e-01	8,97031322070389e-01
lmo1439	sod	1472980	1473588	-	superoxide dismutase	32580	35137	24454	71620	30865	36726	0,627906792475359299	1,51998170020295e-01	7,45748787599609e-01
lmo1440	lmo1440	1473889	1474689	+	hypothetical protein	2354	1936	2362	2235	1600	2387	-0.0841635	8,13330138044757e-01	1,00000000000000e+00
lmo1441	ispG	1474802	1475908	+	4-hydroxy-3-methylbut-2-en-1-yl diphosphate synthase	622	614	458	960	519	603	0,323987539020495152	3,69991426052980e-01	9,12772860565813e-01
lmo1442	lmo1442	1475944	1476651	+	transporter	277	335	297	485	291	362	0,379105117195562114	2,25490116766947e-01	8,32020804080870e-01
lmo1443	lmo1443	1476642	1476968	+	hypothetical protein	188	229	214	352	221	300	0,518952589731377589	8,77113328416976e-02	6,33421640446214e-01
lmo1444	lmo1444	1477050	1477934	-	foldase	21	28	32	33	23	31	0,169740441120716512	6,47903959876787e-01	9,80450767982479e-01
lmo1445	zurR	1478071	1478496	-	ZurR family transcriptional regulator	254	340	389	354	223	429	0,072761729844640785	7,98835668801268e-01	1,00000000000000e+00
lmo1446	zurM	1478477	1479355	-	metal %28zinc%29 transport protein %28ABC transporter%2C permease%29	285	436	432	341	286	411	-0.085412	7,60237711510945e-01	1,00000000000000e+00
lmo1447	zurA	1479330	1480103	-	metal %28zinc%29 transport protein%28ABC transporter%2C ATP-binding protein%29	395	537	567	422	335	487	-0.209954	4,47904205340439e-01	9,27429430919464e-01
lmo1448	lmo1448	1480246	1481172	-	manganese-dependent inorganic pyrophosphatase	1378	1603	1633	1433	1055	1678	-0.116723	7,19498876375708e-01	9,97433107760408e-01
lmo1449	lmo1449	1481188	1482081	-	endonuclease IV	613	797	1059	478	479	957	-0.337561	2,65103380893758e-01	8,63144724453655e-01
lmo1450	lmo1450	1482096	1483403	-	DEAD/DEAH box helicase	1348	1641	2057	1213	1067	1803	-0.264116	4,13620443835838e-01	9,17869353510753e-01
lmo1451	ispH	1483549	1484544	+	4-hydroxy-3-methylbut-2-enyl diphosphate reductase	245	267	276	258	222	297	0,021035039068171113	9,48606798882536e-01	1,00000000000000e+00
lmo1452	lmo1452	1484590	1485711	-	hypothetical protein	443	1094	1345	663	626	1116	-0.163743	6,36968069212231e-01	9,78594755214158e-01
lmo1453	lmo1453	1485708	1486412	-	hypothetical protein	145	453	463	203	222	365	-0.31888	3,56939810230608e-01	9,12772860565813e-01
lmo1454	rpoD	1486480	1487604	-	RNA polymerase sigma factor RpoD	2586	5465	4351	6039	3951	5090	0,381609152575862809	3,05185363798836e-01	8,85782619286646e-01
lmo1455	dnaG	1487699	1489579	-	DNA primase	1135	1643	2176	857	943	1722	-0.443081	1,84247437232209e-01	7,84924015058478e-01
lmo1456	lmo1456	1489599	1490039	-	hypothetical protein	573	705	704	458	359	535	-0.510297	7,14483705294843e-02	6,01130371170014e-01
lmo1457	lmo1457	1490229	1491053	-	hypothetical protein	631	914	1140	668	665	1202	-0.0349614	9,11669726850719e-01	1,00000000000000e+00
lmo1458	glyS	1491087	1493153	-	glycyl-tRNA synthetase subunit beta	826	1300	1900	661	767	1509	-0.400332	2,49119206696252e-01	8,52036339010591e-01
lmo1459	glyQ	1493146	1494036	-	glycyl-tRNA synthetase subunit alpha	557	685	801	458	437	693	-0.320921	2,54064604998908e-01	8,52456073767528e-01
lmo1460	recO	1494317	1495084	-	DNA repair protein RecO	315	354	367	308	265	399	-0.0601786	8,29782427080006e-01	1,00000000000000e+00
lmo1461	lmo1461	1495221	1495850	+	hypothetical protein	234	287	487	196	196	478	-0.191443	5,55515974939051e-01	9,64374082566747e-01
lmo1462	era	1495899	1496804	-	GTP-binding protein Era	361	599	738	501	432	849	0,123543400655333896	6,75411493984813e-01	9,86199591430219e-01
lmo1463	lmo1463	1496801	1497196	-	cytidine deaminase	103	139	169	91	104	191	-0.0555277	8,63515814048801e-01	1,00000000000000e+00
lmo1464	lmo1464	1497221	1497616	-	diacylglycerol kinase	41	61	67	37	40	82	-0.0589515	8,91930933077621e-01	1,00000000000000e+00
lmo1465	lmo1465	1497594	1498079	-	metalloprotease	63	132	159	90	87	189	0,104016621059272521	7,59188917399289e-01	1,00000000000000e+00
lmo1466	lmo1466	1498096	1500252	-	hypothetical protein	153	337	523	182	274	547	0,064566200454835590	8,63265905120113e-01	1,00000000000000e+00
lmo1467	lmo1467	1500268	1501227	-	phosphate starvation-induced protein PhoH	274	498	522	445	379	546	0,168505672157775788	5,52150742610552e-01	9,62370266542192e-01
lmo1468	lmo1468	1501415	1501861	-	hypothetical protein	17740	13489	12525	14096	8617	9619	-0.424727	3,10346932932604e-01	8,89764656717777e-01
lmo1469	rpsU	1501881	1502054	-	30S ribosomal protein S21	12594	12359	13012	13482	8138	11001	-0.183617	6,27165997629409e-01	9,78594755214158e-01
lmo1470	lmo1470	1502252	1503019	-	16S ribosomal RNA methyltransferase RsmE	236	373	427	255	209	383	-0.23696	3,94230729220720e-01	9,17814931263771e-01
lmo1471	prmA	1503020	1503964	-	ribosomal protein L11 methyltransferase	190	409	515	182	220	447	-0.326708	3,21927737994177e-01	8,94347698478009e-01
lmo1472	dnaJ	1504037	1505170	-	molecular chaperone DnaJ	1414	1778	1695	1709	1202	1473	-0.0934761	7,81634216172288e-01	1,00000000000000e+00
lmo1473	dnaK	1505312	1507153	-	molecular chaperone DnaK	1225	2829	3285	1291	1326	2537	-0.432581	2,41502266751916e-01	8,43262543212903e-01
lmo1474	grpE	1507187	1507762	-	heat shock protein GrpE	300	774	686	306	301	490	-0.594145	5,82451664681565e-02	5,64299287100387e-01
lmo1475	hrcA	1507804	1508841	-	heat-inducible transcription repressor	2910	4338	3292	3425	1909	2495	-0.36603	3,28528160645341e-01	8,97031322070389e-01
lmo1476	hemN	1508988	1510145	-	coproporphyrinogen III oxidase	483	656	842	663	569	912	0,175874185871340571	5,36731606662704e-01	9,55766421217694e-01
lmo1477	lmo1477	1510234	1511262	-	oxidoreductase	13	21	17	18	22	18	0,271524926829832536	5,11409565416225e-01	9,43507866182958e-01
lmo1478	lmo1478	1511375	1511812	+	MerR family transcriptional regulator	34	49	53	60	60	59	0,490353788904788312	1,36837030401075e-01	7,35884545829247e-01
lmo1479	lepA	1511858	1513684	-	GTP-binding protein LepA	3752	3803	4535	2984	2657	3825	-0.318294	3,58147553656419e-01	9,12772860565813e-01
lmo1480	rpsT	1513917	1514171	+	30S ribosomal protein S20	17501	14470	13919	14009	9955	10280	-0.391694	3,31267905754498e-01	8,97031322070389e-01
lmo1481	holA	1514257	1515288	-	DNA polymerase III subunit delta	44	87	116	44	48	137	-0.083797	8,40695955601211e-01	1,00000000000000e+00
lmo1482	comEC	1515356	1517578	-	competence protein ComEC	37	54	104	49	46	99	0,055155675883228755	8,97047911118994e-01	1,00000000000000e+00
lmo1483	comEB	1517613	1518173	-	competence protein ComEB	339	334	395	313	251	386	-0.141946	6,13597186011825e-01	9,78019258357864e-01
lmo1484	comEA	1518245	1518847	-	competence protein ComEA	4	4	4	3	2	10	0,320626314006593971	8,65829672734090e-01	1,00000000000000e+00
lmo1485	lmo1485	1518950	1519681	-	hypothetical protein	108	121	145	118	114	179	0,173273759452772097	5,61286878616078e-01	9,64839000116577e-01
lmo1486	lmo1486	1519736	1520092	-	hypothetical protein	349	293	379	330	253	404	-0.035953	9,02880809338891e-01	1,00000000000000e+00
lmo1487	lmo1487	1520097	1520672	-	hypothetical protein	495	605	863	484	476	896	-0.0437198	8,82774804795545e-01	1,00000000000000e+00
lmo1488	nadD	1520659	1521225	-	nicotinic acid mononucleotide adenylyltransferase	291	470	597	263	344	561	-0.151013	6,21122073921419e-01	9,78594755214158e-01
lmo1489	lmo1489	1521243	1521533	-	hypothetical protein	64	128	218	40	81	206	-0.284327	5,27895241307282e-01	9,54533356088212e-01
lmo1490	lmo1490	1521533	1522354	-	shikimate 5-dehydrogenase	231	385	622	198	242	564	-0.257005	4,62687397547190e-01	9,27811890131485e-01
lmo1491	lmo1491	1522374	1523474	-	GTP-binding protein	574	723	1006	504	538	935	-0.174293	5,62232387790198e-01	9,65221710056586e-01
lmo1492	lmo1492	1523471	1523992	-	hypothetical protein	360	422	563	379	343	537	-0.0441801	8,76213634229557e-01	1,00000000000000e+00
lmo1493	lmo1493	1524154	1525962	+	oligopeptidase	4791	4930	4818	5684	3985	5555	0,094856931615791076	7,94847017807955e-01	1,00000000000000e+00
lmo1494	lmo1494	1525997	1526698	-	5%27-methylthioadenosine/S-adenosylhomocysteine nucleosidase	996	1412	1110	1720	1121	1480	0,352472729564423493	2,94156040684434e-01	8,80084817577152e-01
lmo1495	lmo1495	1526748	1527371	-	hypothetical protein	1798	3504	3313	3149	2689	4149	0,291653195325059511	3,99512283667720e-01	9,17814931263771e-01
lmo1496	greA	1527422	1527904	-	transcription elongation factor GreA	1233	2227	2285	1727	1768	2535	0,151869771760083538	6,52077443019451e-01	9,80772646934473e-01
lmo1497	udk	1528098	1528727	-	uridine kinase	86	96	145	69	87	103	-0.256693	4,23259284680622e-01	9,21712700088374e-01
lmo1498	lmo1498	1528724	1529377	-	O-methyltransferase	67	80	106	37	46	87	-0.544892	1,02159780007611e-01	6,71770846976651e-01
lmo1499	lmo1499	1529454	1530524	-	hypothetical protein	150	187	338	138	169	326	-0.0414898	9,04892817611999e-01	1,00000000000000e+00
lmo1500	lmo1500	1530727	1531353	+	hypothetical protein	967	1068	672	1516	948	945	0,372372296605246067	3,36815076845418e-01	9,03857419031042e-01
lmo1501	lmo1501	1531398	1531700	-	hypothetical protein	653	968	1106	809	663	1219	0,027267593396895835	9,30274618017068e-01	1,00000000000000e+00
lmo1502	lmo1502	1531716	1532132	-	Holliday junction resolvase	733	1235	1236	767	819	1338	-0.0753981	8,12409296312514e-01	1,00000000000000e+00
lmo1503	lmo1503	1532129	1532401	-	hypothetical protein	633	1248	1124	768	789	1189	-0.0555582	8,63239800682189e-01	1,00000000000000e+00
lmo1504	alaS	1532493	1535132	-	alanyl-tRNA synthetase	1400	2179	2777	1101	1166	2090	-0.488317	1,54178938669769e-01	7,49066222555053e-01
lmo1505	lmo1505	1535439	1536134	-	ABC transporter ATP-binding protein	1	6	9	5	11	10	0,798933222930376719	1,39667969130317e-01	7,35884545829247e-01
lmo1506	lmo1506	1536143	1537648	-	transporter	7	20	25	20	11	12	-0.149009	8,38247673673930e-01	1,00000000000000e+00
lmo1507	lmo1507	1537815	1538501	+	response regulator	35	76	110	51	74	141	0,341547915379387779	3,74864017375774e-01	9,12772860565813e-01
lmo1508	lmo1508	1538498	1539937	+	histidine kinase	104	178	225	147	138	278	0,203764127529885541	5,06121499645194e-01	9,42631006283216e-01
lmo1509	lmo1509	1539979	1542375	-	exodeoxyribonuclease V	1248	1756	1961	1344	1194	1985	-0.0854699	7,90702159038351e-01	1,00000000000000e+00
lmo1510	lmo1510	1542403	1543041	-	hypothetical protein	163	334	443	185	192	380	-0.240433	4,59851881611752e-01	9,27429430919464e-01
lmo1511	lmo1511	1543082	1543822	-	hypothetical protein	187	275	397	200	252	379	0,030062219556103109	9,21530653185259e-01	1,00000000000000e+00
lmo1512	mnmA	1543940	1545055	-	tRNA-specific 2-thiouridylase	1704	2425	2437	2445	1705	2578	0,093922898246192196	7,80876931628643e-01	1,00000000000000e+00
lmo1513	lmo1513	1545074	1546222	-	iron-sulfur cofactor synthesis protein	1541	2195	2262	2019	1359	2078	-0.0761601	8,20213660786223e-01	1,00000000000000e+00
lmo1514	lmo1514	1546608	1547885	-	recombination factor protein RarA	382	439	443	389	307	459	-0.0954761	7,33881040913253e-01	9,99188506211835e-01
lmo1515	lmo1515	1548034	1548456	+	hypothetical protein	1326	1776	1439	2516	1863	2179	0,592194893540762046	9,22700419424538e-02	6,49598456361245e-01
lmo1516	lmo1516	1548701	1549906	+	ammonium transporter NrgA	72	164	135	65	118	131	-0.136058	7,14770578164147e-01	9,97433107760408e-01
lmo1517	lmo1517	1549920	1550285	+	nitrogen regulatory PII protein	16	69	86	31	43	92	0,049599030306342926	9,20523502122309e-01	1,00000000000000e+00
lmo1518	lmo1518	1550435	1550815	+	hypothetical protein	466	322	419	535	436	515	0,320231941809279386	3,28361763780272e-01	8,97031322070389e-01
lmo1519	aspS	1550854	1552629	-	aspartyl-tRNA synthetase	3098	2978	3522	2576	1830	2705	-0.402961	2,50112338372619e-01	8,52456073767528e-01
lmo1520	hisS	1552632	1553909	-	histidyl-tRNA synthetase	879	1092	1470	708	606	969	-0.534875	8,30265823791648e-02	6,20258759650094e-01
lmo1521	lmo1521	1554360	1555643	+	N-acetylmuramoyl-L-alanine amidase	2974	3609	3784	3073	2826	3880	-0.0347331	9,19205399117004e-01	1,00000000000000e+00
lmo1522	lmo1522	1555680	1556132	-	D-tyrosyl-tRNA%28Tyr%29 deacylase	461	460	454	578	325	456	0,013881948254066388	9,68879836927012e-01	1,00000000000000e+00
lmo1523	relA	1556148	1558364	-	%28p%29ppGpp synthetase	1485	1662	1915	1643	1211	1867	-0.0607604	8,56041404051852e-01	1,00000000000000e+00
lmo1524	apt	1558570	1559091	-	adenine phosphoribosyltransferase	738	805	1002	747	642	997	-0.0538637	8,59506808185134e-01	1,00000000000000e+00
lmo1525	lmo1525	1559081	1561432	-	recombination protein RecJ	2198	2582	3103	2022	1686	2735	-0.251039	4,52303410835435e-01	9,27429430919464e-01
lmo1526	lmo1526	1561538	1561882	-	hypothetical protein	89	899	584	872	653	966	0,825069130107298099	9,60514179036639e-02	6,58052579745460e-01
lmo1527	lmo1527	1561978	1564242	-	preprotein translocase SecDF	2833	4802	4834	3468	3125	5326	-0.00852183	9,80597381790937e-01	1,00000000000000e+00
lmo1528	lmo1528	1564343	1564633	-	hypothetical protein	392	745	896	466	507	924	-0.0324146	9,18517105155606e-01	1,00000000000000e+00
lmo1529	lmo1529	1564776	1565105	-	hypothetical protein	2118	2990	3521	1911	1858	3121	-0.274473	4,16181258919360e-01	9,19134194274155e-01
lmo1530	tgt	1565139	1566278	-	queuine tRNA-ribosyltransferase	4521	5328	6938	4164	3995	6531	-0.149678	6,69468251266127e-01	9,86199591430219e-01
lmo1531	queA	1566365	1567393	-	S-adenosylmethionine:tRNA ribosyltransferase-isomerase	674	1030	1341	749	734	1376	-0.0382131	9,06048825155005e-01	1,00000000000000e+00
lmo1532	ruvB	1567397	1568404	-	Holliday junction DNA helicase RuvB	675	939	1269	640	638	1204	-0.170868	5,87680523228507e-01	9,71445524230459e-01
lmo1533	ruvA	1568420	1569025	-	Holliday junction DNA helicase RuvA	443	772	926	579	549	955	0,028968981249364700	9,23233016194658e-01	1,00000000000000e+00
lmo1534	lmo1534	1569149	1570084	-	L-lactate dehydrogenase	423	581	456	613	438	554	0,191658809512120942	5,25042895668112e-01	9,53927745171406e-01
lmo1535	lmo1535	1570154	1570879	-	hypothetical protein	333	532	518	427	416	689	0,197166053981448208	4,84860418569484e-01	9,32526495623846e-01
lmo1536	lmo1536	1570990	1571838	-	prephenate dehydratase	1724	1565	1669	1506	1078	1193	-0.348455	3,26800306152411e-01	8,97031322070389e-01
lmo1537	obgE	1571905	1573194	-	GTPase ObgE	4588	4171	4063	4645	2846	3516	-0.191965	6,16215687074004e-01	9,78594755214158e-01
lmo1538	glpK	1573354	1574847	-	glycerol kinase	691	4654	2329	4037	3193	4162	0,717965976728659139	1,38694505866177e-01	7,35884545829247e-01
lmo1539	lmo1539	1574922	1575740	-	glycerol transporter	305	2584	1254	2277	1852	2361	0,805591083224126869	1,12969139677919e-01	6,91897795086345e-01
lmo1540	rpmA	1576107	1576397	-	50S ribosomal protein L27	15110	16463	14312	14852	9435	12116	-0.297446	4,34546098487603e-01	9,24902497671831e-01
lmo1541	lmo1541	1576411	1576728	-	hypothetical protein	17315	19299	16470	16096	11977	14813	-0.268977	4,70583482704754e-01	9,27811890131485e-01
lmo1542	rplU	1576747	1577055	-	50S ribosomal protein L21	18149	20548	19294	17494	12626	16541	-0.271076	4,57927362606939e-01	9,27429430919464e-01
lmo1543	lmo1543	1577212	1578573	-	ribonuclease G	126	196	297	119	136	265	-0.193556	5,51835153951951e-01	9,62370266542192e-01
lmo1544	minD	1578625	1579425	-	septum formation inhibitor MinD	1512	1702	1977	1836	1283	1983	0,017277261252366678	9,59556704211757e-01	1,00000000000000e+00
lmo1545	minC	1579428	1580105	-	septum formation inhibitor MinC	840	1159	1317	747	708	1192	-0.279744	3,63716746735375e-01	9,12772860565813e-01
lmo1546	mreD	1580283	1580801	-	cell-shape determining protein MreD	134	235	507	285	338	660	0,644672406063312775	8,14272222418588e-02	6,19235666226549e-01
lmo1547	mreC	1580804	1581691	-	rod shape-determining protein MreC	1055	1643	1831	1108	1372	2536	0,185233838414871010	5,91273455356105e-01	9,71450427797108e-01
lmo1548	mreB	1581777	1582790	-	rod shape-determining protein MreB	2027	2752	3427	2633	2677	4519	0,309370869712231489	3,67180347608735e-01	9,12772860565813e-01
lmo1549	radC	1583242	1583916	-	DNA repair protein RadC	11	23	29	15	21	42	0,359484799714642200	3,97667215852942e-01	9,17814931263771e-01
lmo1550	comC	1583928	1584638	-	competence protein ComC	2	6	8	5	2	14	0,406895920670865663	5,90914756691502e-01	9,71445524230459e-01
lmo1551	folC	1584850	1586139	-	folyl-polyglutamate synthetase	69	150	254	67	95	198	-0.313939	4,25979540290757e-01	9,21712700088374e-01
lmo1552	valS	1586201	1588852	-	valyl-tRNA synthetase	472	662	1078	388	411	899	-0.339644	2,94153471140569e-01	8,80084817577152e-01
lmo1553	hemL	1589175	1590464	-	glutamate-1-semialdehyde aminotransferase	1703	1623	1508	3323	1574	2125	0,565640692941705936	1,51158688243207e-01	7,45748787599609e-01
lmo1554	hemB	1590477	1591451	-	delta-aminolevulinic acid dehydratase	361	371	372	548	301	499	0,307778194967023688	3,14960258040853e-01	8,92283655931944e-01
lmo1555	hemD	1591448	1592170	-	uroporphyrinogen-III synthase	80	131	221	103	114	285	0,256786145907102858	4,83611391427278e-01	9,31171161331098e-01
lmo1556	hemC	1592167	1593096	-	porphobilinogen deaminase	120	139	186	144	99	243	0,136082338566025279	6,64688269446970e-01	9,86199591430219e-01
lmo1557	hemA	1593100	1594407	-	glutamyl-tRNA reductase	428	594	619	767	434	803	0,331215057329835194	2,58907442335023e-01	8,52456073767528e-01
lmo1558	engB	1594535	1595119	-	GTP-binding protein EngB	764	740	882	721	472	794	-0.244197	4,20067625366359e-01	9,21712700088374e-01
lmo1559	thrS	1595227	1597149	-	threonyl-tRNA synthetase	4284	4323	5717	3270	2992	4416	-0.383982	2,69241342307807e-01	8,64653033776909e-01
lmo1560	dnaI	1597499	1598422	-	primosomal protein DnaI	279	410	575	319	295	583	-0.0284316	9,25575230259044e-01	1,00000000000000e+00
lmo1561	dnaB	1598432	1599808	-	chromosome replication initiation / membrane attachment protein DnaB	229	324	499	170	236	431	-0.275717	3,95362726285574e-01	9,17814931263771e-01
lmo1562	nrdR	1599814	1600278	-	transcriptional regulator NrdR	169	180	294	139	156	254	-0.178648	5,58828192312631e-01	9,64839000116577e-01
lmo1563	coaE	1600356	1600958	-	dephospho-CoA kinase	37	70	105	44	51	113	0,028539232192984439	9,53115889502459e-01	1,00000000000000e+00
lmo1564	mutM	1600975	1601796	-	formamidopyrimidine-DNA glycosylase	77	132	157	76	79	204	-0.0101622	9,80348262714087e-01	1,00000000000000e+00
lmo1565	polA	1601820	1604447	-	DNA polymerase I	278	534	560	364	319	637	-0.00293089	9,95369609516037e-01	1,00000000000000e+00
lmo1566	citC	1604613	1605875	-	isocitrate dehydrogenase	2503	4407	3655	2155	2130	3063	-0.459449	1,84253178281952e-01	7,84924015058478e-01
lmo1567	citZ	1605895	1607016	-	citrate synthase	824	2147	2117	607	866	1663	-0.631306	1,00032836258475e-01	6,66029991299892e-01
lmo1568	lmo1568	1607053	1607514	-	hypothetical protein	536	1071	842	414	411	693	-0.636299	3,36058802011580e-02	4,37945720621454e-01
lmo1569	fxsA	1607671	1608048	-	FxsA	251	360	407	701	445	641	0,887389884316818756	2,19101548474592e-03	6,09868096579277e-02
lmo1570	pykA	1608166	1609923	-	pyruvate kinase	16474	19702	17684	20615	16185	21264	0,151872992579398070	6,73045617784093e-01	9,86199591430219e-01
lmo1571	pfkA	1610206	1611165	-	6-phosphofructokinase	7131	5656	4600	7721	5068	5356	0,072615663625137980	8,63791405371811e-01	1,00000000000000e+00
lmo1572	accA	1611449	1612405	-	acetyl-CoA carboxylase carboxyltransferase subunit alpha	2548	3235	2682	2718	1975	2628	-0.165041	6,38174728945498e-01	9,78594755214158e-01
lmo1573	accD	1612395	1613279	-	acetyl-CoA carboxylase subunit beta	2087	2935	3092	2092	1867	3011	-0.171441	6,07570650289872e-01	9,77608312598737e-01
lmo1574	dnaE	1613497	1616823	-	DNA polymerase III subunit alpha	734	1033	1378	584	638	1082	-0.392598	2,14158914398363e-01	8,14421396590444e-01
lmo1575	lmo1575	1616945	1617880	-	hypothetical protein	367	499	428	506	357	475	0,103588670713996370	7,24921528867449e-01	9,98227856472727e-01
lmo1576	lmo1576	1617901	1619214	-	hypothetical protein	184	427	401	211	254	462	-0.0623884	8,47669290674611e-01	1,00000000000000e+00
lmo1577	lmo1577	1619240	1619926	-	metal-dependent hydrolase	138	300	222	219	154	305	0,086540529330732238	7,80249917712265e-01	1,00000000000000e+00
lmo1578	lmo1578	1620091	1621188	+	X-Pro dipeptidase	2728	3332	2640	5792	3764	5143	0,792778284902815433	3,08607122515040e-02	4,07960898010264e-01
lmo1579	lmo1579	1621230	1622342	-	alanine dehydrogenase	1109	1527	1145	2617	1985	2439	0,951000173912949776	7,09918918912999e-03	1,54192237918452e-01
lmo1580	lmo1580	1622583	1623047	+	hypothetical protein	1457	6517	3400	8011	4674	6098	0,857435198294875911	6,04951246192860e-02	5,72407664301957e-01
lmo1581	ackA	1623099	1624292	-	acetate kinase	7807	8209	9345	7119	5480	7990	-0.264041	4,63302016293075e-01	9,27811890131485e-01
lmo1582	lmo1582	1624316	1625314	-	hypothetical protein	4936	5912	6569	4233	3302	5665	-0.369322	2,89400641402302e-01	8,80084817577152e-01
lmo1583	tpx	1625505	1626002	-	thiol peroxidase	2784	2810	2201	4416	2016	2856	0,269958572856196566	5,05411321843208e-01	9,42141911394329e-01
lmo1584	lmo1584	1626064	1626600	-	hypothetical protein	212	258	275	214	189	249	-0.135771	6,32864980659090e-01	9,78594755214158e-01
lmo1585	lmo1585	1626620	1627633	-	peptidase	278	371	505	184	259	447	-0.329734	2,85425599951478e-01	8,79843856982405e-01
lmo1586	ppnK	1627812	1628615	+	inorganic polyphosphate/ATP-NAD kinase	877	877	1070	904	783	1167	0,047220819127568869	8,81547568261156e-01	1,00000000000000e+00
lmo1587	argF	1628647	1629597	-	ornithine carbamoyltransferase	16	28	33	23	17	34	-0.00137423	1,00000000000000e+00	1,00000000000000e+00
lmo1588	argD	1629594	1630754	-	acetylornithine aminotransferase	3	5	19	8	5	15	0,127593250841181560	9,22698083146468e-01	1,00000000000000e+00
lmo1589	argB	1630751	1631503	-	acetylglutamate kinase	7	6	10	9	10	6	0,204040630044238724	7,28328236224800e-01	9,98227856472727e-01
lmo1590	argJ	1631516	1632712	-	bifunctional ornithine acetyltransferase/N-acetylglutamate synthase	8	17	12	9	12	18	0,128892717535371654	8,60382435712568e-01	1,00000000000000e+00
lmo1591	argC	1632728	1633759	-	N-acetyl-gamma-glutamyl-phosphate reductase	22	40	55	25	43	55	0,166557517598674792	6,72154187807922e-01	9,86199591430219e-01
lmo1592	lmo1592	1633933	1635144	-	thiamine biosynthesis protein ThiI	725	685	984	445	377	643	-0.683378	1,91654191811975e-02	3,13984324528532e-01
lmo1593	lmo1593	1635146	1636285	-	iron-sulfur cofactor synthesis protein NifS	434	498	681	291	271	422	-0.661896	1,81532865045487e-02	3,04606731865442e-01
lmo1594	lmo1594	1636412	1638127	-	septation ring formation regulator EzrA	1539	1710	2323	1478	1322	2262	-0.102229	7,58601796650558e-01	1,00000000000000e+00
lmo1595	lmo1595	1638420	1638908	+	hypothetical protein	539	594	458	787	407	528	0,146798680257309994	6,71333964681255e-01	9,86199591430219e-01
lmo1596	rpsD	1639120	1639722	+	30S ribosomal protein S4	72366	67060	61832	75588	46031	53728	-0.167148	6,67220720029404e-01	9,86199591430219e-01
lmo1596	lmo1596	1639998	1640198	-	hypothetical protein	72366	67060	61832	75588	46031	53728	-0.428986	1,86631956612205e-01	7,88032134914861e-01
lmo1597	lmo1597	1640225	1641004	-	hypothetical protein	224	279	522	118	132	267	-0.935203	4,58002005863248e-03	1,12728327037078e-01
lmo1598	tyrS	1641284	1642543	-	tyrosyl-tRNA synthetase	899	821	986	1000	614	929	-0.0633197	8,46403978533694e-01	1,00000000000000e+00
lmo1599	ccpA	1642865	1643872	-	catabolite control protein A	1440	2166	2655	1571	1387	2737	-0.0938925	7,82094098188536e-01	1,00000000000000e+00
lmo1600	aroA	1644106	1645191	-	bifunctional 3-deoxy-7-phosphoheptulonate synthase/chorismate mutase	3195	1810	2812	1768	1407	2066	-0.590333	1,29052248140426e-01	7,20577156943844e-01
lmo1601	lmo1601	1645412	1645936	-	general stress protein	119	843	864	512	620	1367	0,562708483208742671	2,44708703845515e-01	8,45402132181072e-01
lmo1602	lmo1602	1645958	1646413	-	hypothetical protein	139	827	783	548	617	1322	0,612244539420607969	1,70735057049288e-01	7,62166432983664e-01
lmo1603	lmo1603	1646669	1647781	+	aminopeptidase	4012	3167	3499	2561	1854	2425	-0.630247	9,24367831964313e-02	6,49598456361245e-01
lmo1604	lmo1604	1647821	1648366	-	2-cys peroxiredoxin	4194	2859	3616	2920	2093	2362	-0.511694	1,92304722318295e-01	7,94069496918370e-01
lmo1605	murC	1648511	1649854	-	UDP-N-acetylmuramate--L-alanine ligase	3167	5231	5204	5864	3730	6039	0,269042047070362222	4,47541711308847e-01	9,27429430919464e-01
lmo1606	lmo1606	1650149	1652500	-	DNA translocase	1284	2612	2789	2102	1489	2638	-0.0218592	9,50517711108778e-01	1,00000000000000e+00
lmo1607	pheT	1652810	1653427	-	phenylalanyl-tRNA synthetase subunit beta	1010	1251	1250	1381	895	1320	0,082149137493743599	7,98629590634540e-01	1,00000000000000e+00
lmo1608	lmo1608	1653433	1654233	-	hypothetical protein	409	796	767	656	471	785	0,030082639821252331	9,18747174846931e-01	1,00000000000000e+00
lmo1609	lmo1609	1654268	1654579	-	thioredoxin	144	299	298	177	139	290	-0.235692	4,36785285623009e-01	9,26969637753130e-01
lmo1610	lmo1610	1654691	1654909	-	hypothetical protein	141	211	192	161	111	184	-0.206967	4,78695541752694e-01	9,27987450684892e-01
lmo1611	lmo1611	1654902	1655975	-	aminopeptidase	1324	1531	1279	1928	1263	1482	0,225884903456013586	5,24796821242071e-01	9,53927745171406e-01
lmo1612	lmo1612	1656173	1656484	+	hypothetical protein	573	542	650	576	402	587	-0.142013	6,33088982780999e-01	9,78594755214158e-01
lmo1613	lmo1613	1656521	1656769	-	hypothetical protein	45	53	80	37	32	64	-0.379254	2,52663579339146e-01	8,52456073767528e-01
lmo1614	lmo1614	1656903	1657754	-	hypothetical protein	234	219	255	270	214	310	0,192529032275119721	5,17512053721546e-01	9,46845601799407e-01
lmo1615	trmB	1657815	1658459	-	tRNA %28guanine-N%287%29-%29-methyltransferase	581	700	718	534	448	686	-0.224437	4,25671535783672e-01	9,21712700088374e-01
lmo1616	lmo1616	1658466	1659248	-	hypothetical protein	630	764	966	532	473	831	-0.325117	2,57238758652800e-01	8,52456073767528e-01
lmo1617	lmo1617	1659457	1660926	-	multidrug transporter	428	313	357	433	265	284	-0.132138	7,08141301414149e-01	9,97433107760408e-01
lmo1618	lmo1618	1660923	1661363	-	MarR family transcriptional regulator	83	74	97	86	60	93	-0.0567294	8,65850266765748e-01	1,00000000000000e+00
lmo1619	daaA	1661588	1662457	-	D-amino acid aminotransferase	1467	1445	1602	1342	1144	1604	-0.113184	7,31621429365688e-01	9,98227856472727e-01
lmo1620	lmo1620	1662570	1663982	-	dipeptidase PepV	2981	4448	4522	3476	3552	5230	0,095737589039068122	7,79929156743027e-01	1,00000000000000e+00
lmo1621	lmo1621	1664057	1664470	-	hypothetical protein	77	185	248	122	143	258	0,127363929525971836	7,14370806968184e-01	9,97433107760408e-01
lmo1622	lmo1622	1664575	1665405	+	hypothetical protein	787	1596	1278	1927	2082	2637	0,949093034211307751	6,52868751202524e-03	1,45098814705243e-01
lmo1623	lmo1623	1665444	1666097	-	hypothetical protein	769	734	681	909	700	698	0,127392172248369739	7,07385011585346e-01	9,97433107760408e-01
lmo1624	lmo1624	1666107	1667720	-	transporter	1950	1689	1706	2105	1494	1786	0,036927849090968280	9,20480824389004e-01	1,00000000000000e+00
lmo1625	lmo1625	1667831	1669444	-	transporter	1162	1255	1509	1090	1010	1728	-0.0148977	9,63296822625309e-01	1,00000000000000e+00
lmo1626	lmo1626	1669529	1669966	-	hypothetical protein	370	357	552	338	366	603	0,063797583800125721	8,32665418216528e-01	1,00000000000000e+00
lmo1627	trpA	1670037	1670810	-	tryptophan synthase subunit alpha	33	47	46	46	46	73	0,433341200376453461	1,82173899862156e-01	7,81649736036598e-01
lmo1628	trpB	1670803	1672005	-	tryptophan synthase subunit beta	35	48	59	66	39	75	0,391713395344330750	2,29105046393953e-01	8,33101905064964e-01
lmo1629	trpF	1672008	1672616	-	N-%285%27-phosphoribosyl%29anthranilate isomerase	5	20	20	13	16	30	0,461472056568879907	3,30654341932411e-01	8,97031322070389e-01
lmo1630	trpC	1672613	1673371	-	indole-3-glycerol phosphate synthase	11	16	10	8	20	20	0,428919826054082132	3,83269249041792e-01	9,16839531725707e-01
lmo1631	trpD	1673368	1674387	-	anthranilate phosphoribosyltransferase	13	18	36	20	18	35	0,189052930830897747	6,59980331807009e-01	9,83604667174010e-01
lmo1632	trpG	1674359	1674964	-	anthranilate synthase subunit beta	4	7	13	8	9	12	0,346726634246030618	4,93312052717978e-01	9,35400565570399e-01
lmo1633	trpE	1674961	1676325	-	anthranilate synthase subunit alpha	10	30	25	23	13	36	0,195062820895201827	6,65236676595293e-01	9,86199591430219e-01
lmo1634	lmo1634	1677409	1680009	+	bifunctional acetaldehyde-CoA/alcohol dehydrogenase	269	62	73	95	59	83	-0.902216	1,08804496863405e-01	6,88713253121035e-01
lmo1635	lmo1635	1680132	1680560	+	hypothetical protein	662	1116	1117	1007	965	1528	0,336574441397017921	2,79575407914960e-01	8,76002944800208e-01
lmo1636	lmo1636	1680644	1681564	+	ABC transporter ATP-binding protein	1685	2401	2536	2304	2094	3213	0,255708762389837641	4,41918581212662e-01	9,27429430919464e-01
lmo1637	lmo1637	1681561	1682628	+	hypothetical protein	2046	2612	2351	2619	2358	3095	0,252419691684608649	4,59081951582597e-01	9,27429430919464e-01
lmo1638	lmo1638	1682664	1683638	-	hypothetical protein	792	1512	1391	978	1026	1291	-0.071279	8,26829535722645e-01	1,00000000000000e+00
lmo1639	lmo1639	1683635	1684216	-	DNA-3-methyladenine glycosidase	389	710	746	458	504	689	-0.0719926	8,08948856734327e-01	1,00000000000000e+00
lmo1640	lmo1640	1684229	1684462	-	hypothetical protein	259	431	406	287	283	402	-0.104599	7,08731644808430e-01	9,97433107760408e-01
lmo1641	citB	1684563	1687265	-	aconitate hydratase	9428	13231	12876	6262	6351	7769	-0.730697	4,20896464901580e-02	4,88601591118777e-01
lmo1642	lmo1642	1687420	1688223	-	sigma factor regulator	413	656	695	563	495	701	0,071748737016993483	7,99532696014975e-01	1,00000000000000e+00
lmo1643	lmo1643	1688248	1688670	-	hypothetical protein	116	162	202	104	108	192	-0.202491	4,99387638333489e-01	9,38607565877806e-01
lmo1644	lmo1644	1688670	1691888	-	helicase SNF2	675	1262	1388	867	838	1471	0.000934965	9,98477346419316e-01	1,00000000000000e+00
lmo1645	lmo1645	1691972	1695043	-	ATP-dependent dsDNA exonuclease SbcC	27	58	90	24	49	96	0,019556293261625630	9,83789887707983e-01	1,00000000000000e+00
lmo1646	lmo1646	1695040	1696164	-	exonuclease SbcD	50	80	70	69	57	89	0,156959180722402641	6,09587184090126e-01	9,77608312598737e-01
lmo1647	lmo1647	1696280	1696888	+	1-acylglycerol-3-phosphate O-acyltransferase	1323	1169	1518	1610	1314	1841	0,279759736837463802	4,04339705891206e-01	9,17814931263771e-01
lmo1648	lmo1648	1696940	1697302	-	hypothetical protein	30	72	88	51	69	135	0,491263795917749102	1,93601178355752e-01	7,94069496918370e-01
lmo1649	lmo1649	1697476	1697991	-	hypothetical protein	3262	3247	3862	3162	2306	3432	-0.187678	5,89296986976777e-01	9,71445524230459e-01
lmo1650	lmo1650	1698165	1698653	-	hypothetical protein	257	484	393	446	274	489	0,148844531709978856	6,11592926431068e-01	9,77934701660833e-01
lmo1651	lmo1651	1698734	1700539	-	ABC transporter ATP-binding protein	138	243	338	228	188	346	0,160379501464150392	5,90108653066644e-01	9,71445524230459e-01
lmo1652	lmo1652	1700523	1702292	-	ABC transporter ATP-binding protein	162	276	402	278	239	399	0,212541163012073597	4,73578167207319e-01	9,27811890131485e-01
lmo1653	lmo1653	1702695	1703315	-	cellsurface protein	3	6	6	1	4	9	-0.059858	1,00000000000000e+00	1,00000000000000e+00
lmo1654	lmo1654	1703330	1703824	-	cell surface protein	2	13	5	4	4	11	-0.0308235	1,00000000000000e+00	1,00000000000000e+00
lmo1655	lmo1655	1704618	1705181	-	hypothetical protein	3	3	15	2	3	12	-0.25674	8,09856322787773e-01	1,00000000000000e+00
lmo1656	lmo1656	1705199	1705630	-	hypothetical protein	5	5	15	3	4	15	-0.156304	9,11802490825026e-01	1,00000000000000e+00
lmo1657	tsf	1706204	1707088	-	elongation factor Ts	3935	6277	7859	2959	3164	6323	-0.494649	1,79264817735386e-01	7,76362888893283e-01
lmo1658	rpsB	1707168	1707917	-	30S ribosomal protein S2	24980	28113	27465	25378	17818	23598	-0.225921	5,32980596723532e-01	9,55207085457518e-01
lmo1659	lmo1659	1708312	1708518	+	hypothetical protein	30	18	21	35	16	29	0,205755555897829512	6,85175723233292e-01	9,89123262089551e-01
lmo1660	leuS	1708857	1711268	-	leucyl-tRNA synthetase	1821	2234	3062	1390	1421	2460	-0.390009	2,52495661622870e-01	8,52456073767528e-01
lmo1661	lmo1661	1711672	1712637	+	hypothetical protein	800	615	637	550	473	540	-0.376912	2,51938916364558e-01	8,52456073767528e-01
lmo1662	lmo1662	1712634	1713209	+	hypothetical protein	423	295	395	285	279	349	-0.270789	3,94391626530438e-01	9,17814931263771e-01
lmo1663	ansB	1713234	1715099	-	asparagine synthetase	5231	6866	8214	5268	5073	8565	-0.0600633	8,65268314630409e-01	1,00000000000000e+00
lmo1664	metK	1715236	1716435	-	S-adenosylmethionine synthetase	3818	3098	3259	3770	2807	3196	-0.0326025	9,31755629727484e-01	1,00000000000000e+00
lmo1665	lmo1665	1716858	1717160	+	hypothetical protein	790	673	870	765	620	853	-0.0314595	9,20547118333672e-01	1,00000000000000e+00
lmo1666	lmo1666	1717193	1722328	-	peptidoglycan-linked protein	373	2510	2028	1710	1696	3054	0,523133299979381627	2,71321586816749e-01	8,65271400893903e-01
lmo1667	lmo1667	1722431	1723339	-	L-lactate dehydrogenase	26	53	64	42	49	62	0,197693491564763846	5,57374000445583e-01	9,64839000116577e-01
lmo1668	lmo1668	1723356	1723598	-	hypothetical protein	50	83	79	74	54	99	0,146807632289811224	6,41404349112672e-01	9,78594755214158e-01
lmo1669	lmo1669	1723649	1724122	-	hypothetical protein	54	58	69	48	31	68	-0.28437	3,90853229561281e-01	9,17814931263771e-01
lmo1670	lmo1670	1724196	1724462	+	hypothetical protein	456	403	358	941	436	535	0,675897515482609124	7,00996939234569e-02	5,97817017311338e-01
lmo1671	lmo1671	1724612	1725565	+	ABC transporter	143	211	337	103	114	222	-0.595278	6,37322818468739e-02	5,84422207447696e-01
lmo1672	menE	1725584	1726993	-	O-succinylbenzoic acid--CoA ligase	1795	2079	1963	2272	1345	1923	-0.0345326	9,22308338602947e-01	1,00000000000000e+00
lmo1673	menB	1727009	1727827	-	naphthoate synthase	2006	2279	2255	2879	1780	2613	0,191594671370587250	5,84363576822794e-01	9,71445524230459e-01
lmo1674	lmo1674	1727824	1728651	-	prolyl aminopetidase	974	1567	1440	1173	916	1613	-0.0603883	8,49450189184081e-01	1,00000000000000e+00
lmo1675	menD	1728653	1730395	-	2-succinyl-5-enolpyruvyl-6-hydroxy-3- cyclohexene-1-carboxylate synthase	2662	3531	3365	3387	2394	3641	0,025320634378674819	9,41487253258082e-01	1,00000000000000e+00
lmo1676	menF	1730392	1731780	-	menaquinone-specific isochorismate synthase	3246	3406	3157	4382	2460	3303	0,083757137869899884	8,23404813749798e-01	1,00000000000000e+00
lmo1677	lmo1677	1731955	1732893	+	1%2C4-dihydroxy-2-naphthoate octaprenyltransferase	4171	4316	3845	5946	3490	4208	0,185793185162374863	6,29869747901560e-01	9,78594755214158e-01
lmo1678	lmo1678	1732926	1734779	-	bifunctional homocysteine S-methyltransferase/5%2C10-methylenetetrahydrofolate reductase	65	93	82	150	101	141	0,766317647983321804	1,30698109310876e-02	2,44909463656394e-01
lmo1679	lmo1679	1734776	1735948	-	cystathionine beta-lyase	13	13	20	37	19	26	0,899117353798400520	3,37814315024233e-02	4,38241466594786e-01
lmo1680	lmo1680	1735941	1737065	-	cystathionine gamma-synthase	8	17	38	25	31	32	0,624070179802451386	1,42461065317397e-01	7,41405160267863e-01
lmo1681	lmo1681	1737087	1739384	-	5-methyltetrahydropteroyltriglutamate-- homocysteine S-methyltransferase	49	62	69	105	82	109	0,781569580203779424	1,09788171764169e-02	2,14124277855695e-01
lmo1682	lmo1682	1739674	1740849	-	transporter	375	445	369	348	250	279	-0.384083	2,16365413632341e-01	8,16900956342945e-01
lmo1683	lmo1683	1748263	1748709	-	Fur family transcriptional regulator	1753	1401	1492	1800	1213	1342	-0.0642612	8,63428048622601e-01	1,00000000000000e+00
lmo1684	lmo1684	1748792	1749733	-	glycerate dehydrogenase	74	146	215	116	107	238	0,147933418328104693	6,64435809515354e-01	9,86199591430219e-01
lmo1685	gsaB	1749878	1751176	+	glutamate-1-semialdehyde aminotransferase	1820	1606	1511	2087	1453	1695	0,110032137987710249	7,67237027461399e-01	1,00000000000000e+00
lmo1686	lmo1686	1751283	1752371	+	hypothetical protein	1377	2103	2224	1565	1243	2024	-0.180832	5,82568721995506e-01	9,70496528739754e-01
lmo1687	lmo1687	1752413	1752940	-	hypothetical protein	6132	6572	4686	9482	5376	6387	0,318442302846922320	4,36996981631563e-01	9,26969637753130e-01
lmo1688	lmo1688	1753095	1753841	-	enoyl-ACP reductase	379	674	613	541	396	627	-0.0238627	9,36333570130386e-01	1,00000000000000e+00
lmo1689	lmo1689	1753845	1754942	-	A/G-specific adenine glycosylase	527	774	721	780	439	680	-0.031428	9,18531948807887e-01	1,00000000000000e+00
lmo1690	lmo1690	1755143	1756123	+	hypothetical protein	820	960	918	1875	1588	1945	1,055658319507825516	1,34252104547387e-03	3,96804931687999e-02
lmo1691	lmo1691	1756156	1756617	-	deoxyuridine triphosphate nucleotidohydrolase	735	748	692	1101	674	896	0,327399414215333640	3,28854068064560e-01	8,97031322070389e-01
lmo1692	lmo1692	1756629	1756862	-	hypothetical protein	325	291	290	391	251	435	0,244083361877815652	4,27242842566141e-01	9,21712700088374e-01
lmo1693	recX	1756864	1757673	-	recombination regulator RecX	24	50	55	35	47	71	0,322571385587927806	3,68952818311705e-01	9,12772860565813e-01
lmo1694	lmo1694	1757771	1758673	+	CDP-abequose synthase	309	4542	2735	3502	3308	5158	0,815422279791358839	1,63326700143946e-01	7,56029132045873e-01
lmo1695	lmo1695	1758694	1761291	-	hypothetical protein	3635	3662	4287	4087	3302	4647	0,092230108326916402	7,91273069102835e-01	1,00000000000000e+00
lmo1696	lmo1696	1761318	1761992	-	hypothetical protein	258	313	462	290	271	469	0,046662477252284507	8,72170486619098e-01	1,00000000000000e+00
lmo1697	lmo1697	1762200	1763165	+	hypothetical protein	588	897	652	1101	898	957	0,544581292775194070	9,83959495095749e-02	6,64625383050822e-01
lmo1698	lmo1698	1763209	1763751	-	ribosomal-protein-alanine N-acetyltransferase	63	174	103	143	86	93	0,038173401238745248	9,15664839631888e-01	1,00000000000000e+00
lmo1699	lmo1699	1763941	1764843	+	chemotaxis protein	6850	1407	3637	197	161	259	-4.37521	4,49990581938716e-13	3,58367499560639e-11
lmo1700	lmo1700	1764871	1765077	+	hypothetical protein	1023	210	481	30	20	32	-4.49155	4,47302804696243e-14	4,00755356582541e-12
lmo1701	lmo1701	1765117	1765470	-	hypothetical protein	271	368	413	288	263	339	-0.167553	5,42831723762387e-01	9,57895757228808e-01
lmo1702	lmo1702	1765499	1765900	-	glutathione transferase	273	404	564	300	250	501	-0.187733	5,16024273559099e-01	9,45815188009149e-01
lmo1703	lmo1703	1765915	1767294	-	RNA methyltransferase	1102	1453	2081	1040	1028	1745	-0.224055	4,91642391387736e-01	9,33265281230946e-01
lmo1704	lmo1704	1767359	1767739	-	hypothetical protein	68	141	151	129	119	199	0,389096824106246519	1,99693442000027e-01	8,06367743963490e-01
lmo1705	lmo1705	1767846	1768490	+	deoxyguanosine kinase/deoxyadenosine kinase	783	676	860	887	532	808	-0.0334837	9,17384483035462e-01	1,00000000000000e+00
lmo1706	lmo1706	1768520	1769389	-	transporter	576	1100	888	1119	758	976	0,243963025706715186	4,55454934129756e-01	9,27429430919464e-01
lmo1707	lmo1707	1769479	1769700	+	hypothetical protein	276	516	582	590	455	771	0,480574556745691328	9,61716187350359e-02	6,58052579745460e-01
lmo1708	lmo1708	1769720	1770526	-	aminoglycoside N3%27-acetyltransferase	681	1223	959	1221	787	1068	0,181124127386246420	5,80672534887141e-01	9,69154711644741e-01
lmo1709	lmo1709	1770648	1771406	-	methionine aminopeptidase	3686	4073	3582	4284	2895	3614	-0.0305984	9,33801445500773e-01	1,00000000000000e+00
lmo1710	lmo1710	1771594	1772040	+	flavodoxin	2150	1514	1627	1661	1129	1354	-0.346811	3,72168792709055e-01	9,12772860565813e-01
lmo1711	lmo1711	1772178	1773410	+	aminopeptidase	6267	6320	5552	7326	4459	5582	-0.0313039	9,35893759503807e-01	1,00000000000000e+00
lmo1712	lmo1712	1773514	1774773	+	multidrug resistance protein	1089	1327	1091	1291	813	941	-0.147956	6,70923491310096e-01	9,86199591430219e-01
lmo1713	lmo1713	1774991	1775983	+	rod shape-determining protein MreB	1651	2615	1570	5444	3419	3647	1,171270171814208227	3,31422330621299e-03	8,63807110810239e-02
lmo1714	lmo1714	1776257	1776829	-	hypothetical protein	58	98	95	60	77	98	-0.0188863	9,69233749573519e-01	1,00000000000000e+00
lmo1715	lmo1715	1776910	1777578	-	hypothetical protein	1	5	11	1	4	3	-0.935898	2,95238033486262e-01	8,80084817577152e-01
lmo1716	lmo1716	1777763	1778338	+	transcriptional regulator	46	52	74	54	61	83	0,265205695705437783	4,09346943131855e-01	9,17869353510753e-01
lmo1717	lmo1717	1778415	1779482	-	hypothetical protein	56	43	76	25	36	57	-0.543129	1,39841514381399e-01	7,35884545829247e-01
lmo1718	lmo1718	1779714	1780802	-	hypothetical protein	305	357	379	324	232	301	-0.223035	4,33058496370459e-01	9,24325792868224e-01
lmo1719	lmo1719	1780824	1781126	-	PTS lichenan transporter subunit IIA	41	63	67	39	43	62	-0.184808	5,94003034502787e-01	9,72784529186691e-01
lmo1720	lmo1720	1781196	1781504	-	PTS lichenan transporter subunit IIB	47	62	64	23	30	63	-0.564544	1,13069719580068e-01	6,91897795086345e-01
lmo1721	lmo1721	1781661	1784339	-	transcriptional regulator	612	814	1075	644	618	1059	-0.0563195	8,52171237856578e-01	1,00000000000000e+00
lmo1722	lmo1722	1784473	1785798	-	ATP-dependent RNA helicase	412	655	1020	278	402	716	-0.511552	1,29548128592805e-01	7,20577156943844e-01
lmo1723	lmo1723	1785841	1786614	-	hypothetical protein	20	36	47	25	20	37	-0.259614	4,87723913032642e-01	9,32699164561476e-01
lmo1724	lmo1724	1786607	1787287	-	ABC transporter ATP-binding protein	22	34	63	29	17	52	-0.232416	5,67981325242539e-01	9,69154711644741e-01
lmo1725	lmo1725	1787280	1787648	-	GntR family tramscriptional regulator	31	30	49	37	25	38	-0.0787429	8,71192414037099e-01	1,00000000000000e+00
lmo1726	lmo1726	1787769	1788752	-	hypothetical protein	1433	1438	1396	1877	924	1393	0.000530681	9,99914918997242e-01	1,00000000000000e+00
lmo1727	lmo1727	1788812	1789777	-	LacI family transcriptional regulator	205	188	237	125	151	235	-0.287042	3,50230869251011e-01	9,12772860565813e-01
lmo1728	lmo1728	1789825	1793085	-	cellobiose phosphorylase	25	50	75	65	81	138	1,001628351924061633	4,92552412125566e-03	1,19673539454576e-01
lmo1729	lmo1729	1793082	1795253	-	beta-glucosidase	21	41	36	65	67	90	1,251744287677992729	1,67372678428257e-04	6,85510670076876e-03
lmo1730	lmo1730	1795681	1796925	+	sugar ABC transporter substrate-binding protein	30	71	80	126	104	161	1,204876974722862704	1,81204207336525e-04	7,31707693568756e-03
lmo1731	lmo1731	1796987	1797880	+	sugar ABC transporter permease	27	29	42	78	49	75	1,101207436747871027	1,17615384608421e-03	3,58726923055685e-02
lmo1732	lmo1732	1797897	1798727	+	sugar ABC transporter permease	44	38	43	125	72	101	1,286239607969502430	2,90389856774330e-04	1,11006362582934e-02
lmo1733	gltD	1798772	1800241	-	glutamate synthase subunit beta	54	78	61	36	26	33	-0.963908	5,18628481337713e-03	1,21877693114363e-01
lmo1734	lmo1734	1800256	1804848	-	glutamate synthase large subunit	66	181	200	82	70	107	-0.673868	4,81136472620558e-02	5,14708308583261e-01
lmo1735	gltC	1805041	1805928	+	transcription activator of glutamate synthase operon GltC	239	235	275	241	191	279	-0.0428737	8,84091025108679e-01	1,00000000000000e+00
lmo1736	lmo1736	1805925	1806443	-	hypothetical protein	587	481	518	556	381	490	-0.133714	6,76707418957916e-01	9,86199591430219e-01
lmo1737	lmo1737	1806446	1807552	-	glycerol dehydrogenase	1650	1281	1215	1327	948	1041	-0.306445	4,13953635887480e-01	9,17869353510753e-01
lmo1738	lmo1738	1807643	1808458	-	amino acid ABC transporter substrate-binding protein	10	10	24	9	11	28	0,155999168825158324	8,34420825837845e-01	1,00000000000000e+00
lmo1739	lmo1739	1808460	1809107	-	amino acid ABC transporter ATP-binding protein	16	12	25	22	7	25	0,044611612805492792	9,50533299816428e-01	1,00000000000000e+00
lmo1740	lmo1740	1809118	1809759	-	amino acid ABC transporter permease	21	14	13	28	18	28	0,626570633946940347	1,72854502726397e-01	7,64774474253983e-01
lmo1741	lmo1741	1810157	1811197	-	histidine kinase	116	214	250	201	154	237	0,118188748956820244	6,89924750904630e-01	9,90833836941089e-01
lmo1742	adeC	1811219	1812961	-	adenine deaminase	224	305	443	210	217	378	-0.213962	4,64274024805045e-01	9,27811890131485e-01
lmo1743	lmo1743	1812978	1813436	-	hypothetical protein	36	70	122	34	47	114	-0.170213	6,98037284670419e-01	9,95342981094541e-01
lmo1744	lmo1744	1813457	1814332	-	hypothetical protein	193	195	288	187	101	252	-0.314596	3,06772528165781e-01	8,85782619286646e-01
lmo1745	lmo1745	1814403	1815080	-	two-component response regulator	358	458	761	338	318	659	-0.217381	4,79069733794304e-01	9,27987450684892e-01
lmo1746	lmo1746	1815143	1817122	-	ABC transporter permease	294	278	491	173	198	392	-0.459008	1,48937521417386e-01	7,44434355806405e-01
lmo1747	lmo1747	1817112	1817879	-	ABC transporter ATP-binding protein	286	228	317	217	188	251	-0.310932	3,08099764572011e-01	8,86869503040117e-01
lmo1748	lmo1748	1818007	1818516	-	hypothetical protein	170	136	196	131	100	169	-0.314439	3,06303528297241e-01	8,85782619286646e-01
lmo1749	lmo1749	1818740	1819213	+	shikimate kinase	385	419	499	455	398	624	0,214960719134487555	4,44307286927300e-01	9,27429430919464e-01
lmo1750	lmo1750	1819244	1819798	-	hypothetical protein	637	283	340	484	232	344	-0.305305	4,72710651096972e-01	9,27811890131485e-01
lmo1751	lmo1751	1820133	1821494	-	hypothetical protein	1692	2698	2360	2750	2032	2759	0,230490115681458524	5,00523399981328e-01	9,39136510305280e-01
lmo1752	lmo1752	1821518	1822273	-	hypothetical protein	65	180	268	92	105	262	-0.0903165	8,29433366866676e-01	1,00000000000000e+00
lmo1753	lmo1753	1822421	1823353	-	lipid kinase	897	1318	1213	1155	935	1353	0,063130586303846728	8,41370723969041e-01	1,00000000000000e+00
lmo1754	gatB	1823494	1824924	-	aspartyl/glutamyl-tRNA amidotransferase subunit B	2378	2987	3584	2302	2185	3270	-0.152455	6,50419737073475e-01	9,80772646934473e-01
lmo1755	gatA	1824936	1826387	-	aspartyl/glutamyl-tRNA amidotransferase subunit A	1157	1858	2421	901	1094	1939	-0.407109	2,41048198090013e-01	8,43204648941188e-01
lmo1756	gatC	1826411	1826704	-	aspartyl/glutamyl-tRNA amidotransferase subunit C	232	389	633	172	237	481	-0.433534	2,11417645598492e-01	8,12401212646132e-01
lmo1757	lmo1757	1826829	1827944	-	hypothetical protein	387	536	770	393	490	826	0,072005958189684083	8,15513180418201e-01	1,00000000000000e+00
lmo1758	ligA	1827941	1829956	-	NAD-dependent DNA ligase LigA	611	799	1178	527	686	1181	-0.0610499	8,54072331985979e-01	1,00000000000000e+00
lmo1759	pcrA	1829982	1832177	-	ATP-dependent DNA helicase	548	759	942	504	545	1017	-0.0854441	7,78442487391288e-01	1,00000000000000e+00
lmo1760	lmo1760	1832242	1832919	-	geranylgeranylglyceryl phosphate synthase-like protein	286	342	408	298	253	419	-0.0556214	8,40601668564308e-01	1,00000000000000e+00
lmo1761	lmo1761	1833125	1834480	+	sodium-dependent transporter	1230	932	1256	1095	903	1072	-0.121658	7,24290006594927e-01	9,98227856472727e-01
lmo1762	lmo1762	1834523	1834777	-	hypothetical protein	368	434	357	491	294	358	0,028458825201357535	9,32065701217884e-01	1,00000000000000e+00
lmo1763	lmo1763	1834795	1835091	-	hypothetical protein	807	902	662	1105	662	748	0,125826637567202249	7,27594955112540e-01	9,98227856472727e-01
lmo1764	purD	1835229	1836491	-	phosphoribosylamine--glycine ligase	213	322	346	572	417	676	0,978973299962626164	4,44368315989561e-04	1,65455059992477e-02
lmo1765	purH	1836516	1838045	-	bifunctional phosphoribosylaminoimidazolecarboxamide formyltransferase/IMP cyclohydrolase	119	203	249	212	259	459	0,761856114910543392	1,32611730257976e-02	2,45288922999754e-01
lmo1766	purN	1838051	1838617	-	phosphoribosylglycinamide formyltransferase	17	30	72	30	51	108	0,741477221633206285	1,12250861920126e-01	6,91897795086345e-01
lmo1767	purM	1838614	1839663	-	phosphoribosylaminoimidazole synthetase	34	79	109	77	103	183	0,793180861716379915	2,94669454835151e-02	4,02299798329051e-01
lmo1768	purF	1839682	1841109	-	amidophosphoribosyltransferase	80	122	153	134	153	287	0,737166861692415409	1,72434480386043e-02	2,92526423234784e-01
lmo1769	purQ	1841094	1843313	-	phosphoribosylformylglycinamidine synthase II	109	208	241	263	255	456	0,871317365888435336	3,63664771154254e-03	9,30916874017184e-02
lmo1770	purL	1843306	1843989	-	phosphoribosylformylglycinamidine synthase I	24	35	36	39	39	92	0,846881183172879637	2,03780682023797e-02	3,27231312796926e-01
lmo1771	lmo1771	1843993	1844238	-	phosphoribosylformylglycinamidine synthase subunit PurS	3	9	22	12	19	33	1,003209616699026974	4,57690810733713e-02	4,99804657438947e-01
lmo1772	purC	1844250	1844963	-	phosphoribosylaminoimidazole-succinocarboxamide synthase	32	47	67	48	52	115	0,590575053460753341	9,24907959089955e-02	6,49598456361245e-01
lmo1773	purB	1845044	1846336	-	adenylosuccinate lyase	726	956	1032	1052	817	1220	0,241657852375792903	4,30305858227576e-01	9,24325792868224e-01
lmo1774	purK	1846355	1847479	-	phosphoribosylaminoimidazole carboxylase ATPase subunit	413	662	674	591	564	899	0,290144728628423665	3,04973552827419e-01	8,85782619286646e-01
lmo1775	purE	1847472	1847960	-	phosphoribosylaminoimidazole carboxylase catalytic subunit	120	98	120	76	95	138	-0.120332	7,11446956275175e-01	9,97433107760408e-01
lmo1776	lmo1776	1848166	1848690	-	hypothetical protein	605	629	625	766	475	633	0,050456354244078787	8,72758586248534e-01	1,00000000000000e+00
lmo1777	lmo1777	1854077	1854682	-	hypothetical protein	19	34	38	24	33	42	0,200943337522094367	5,70199565926566e-01	9,69154711644741e-01
lmo1778	lmo1778	1854748	1855521	+	ABC transporter ATP-binding protein	276	329	318	367	301	437	0,297615413371194404	2,85711416411098e-01	8,79843856982405e-01
lmo1779	lmo1779	1855571	1855933	+	hypothetical protein	89	79	82	110	74	90	0,167685438395628827	6,24742055289662e-01	9,78594755214158e-01
lmo1780	lmo1780	1855952	1857184	-	aminotripeptidase	934	1413	1422	1200	1155	1822	0,201009645051977492	5,23951516568182e-01	9,53927745171406e-01
lmo1781	lmo1781	1857242	1857772	-	hypothetical protein	8	15	19	8	13	20	0,029970510767643569	1,00000000000000e+00	1,00000000000000e+00
lmo1782	lmo1782	1857856	1858611	+	3%27-exo-deoxyribonuclease	871	809	537	1723	686	808	0,551455607139725079	2,05908787498889e-01	8,12401212646132e-01
lmo1783	rplT	1858651	1859010	-	50S ribosomal protein L20	8524	9335	11419	6535	6070	8569	-0.42019	2,38107256599433e-01	8,42782104531572e-01
lmo1784	rpmI	1859050	1859250	-	50S ribosomal protein L35	6527	8326	12133	4950	5116	10470	-0.362816	3,33214124309984e-01	8,99188136142972e-01
lmo1785	infC	1859272	1859787	-	translation initiation factor IF-3	15385	16266	18082	10663	9316	14638	-0.499006	1,62486136195275e-01	7,56029132045873e-01
lmo1786	inlC	1860200	1861090	-	internalin C	15	12	23	11	12	16	-0.300307	4,79368473827808e-01	9,27987450684892e-01
lmo1787	rplS	1861907	1862251	-	50S ribosomal protein L19	41261	32725	22820	46095	23197	20548	-0.0905212	8,47641406689712e-01	1,00000000000000e+00
lmo1788	lmo1788	1862459	1862893	+	transcriptional regulator	34	133	93	145	108	189	0,859505175538572308	1,84765258452849e-02	3,04606731865442e-01
lmo1789	lmo1789	1862893	1863480	+	hypothetical protein	38	184	166	179	139	251	0,670108436692629650	8,84653909368731e-02	6,35664851669211e-01
lmo1790	lmo1790	1863501	1864217	+	hypothetical protein	84	276	170	332	232	282	0,795220051652844595	2,56620916948297e-02	3,83193837963941e-01
lmo1791	lmo1791	1864248	1864637	-	hypothetical protein	314	635	613	674	500	684	0,349135711189695885	2,40334185576798e-01	8,43204648941188e-01
lmo1792	trmD	1864657	1865394	-	tRNA %28guanine-N%281%29-%29-methyltransferase	375	1483	956	1365	870	1251	0,433289448533497323	2,73938739078165e-01	8,67825817610055e-01
lmo1793	rimM	1865394	1865912	-	16S rRNA-processing protein RimM	75	140	180	67	93	179	-0.16284	6,39337394658282e-01	9,78594755214158e-01
lmo1794	lmo1794	1865922	1866308	-	hypothetical protein	34	82	139	33	43	112	-0.377194	3,88015908380757e-01	9,17814931263771e-01
lmo1795	lmo1795	1866336	1867070	-	hypothetical protein	228	274	319	290	180	321	-0.015233	9,64472319110522e-01	1,00000000000000e+00
lmo1796	lmo1796	1867180	1867410	-	hypothetical protein	12015	9220	7223	10822	5833	5706	-0.334849	4,59566685477198e-01	9,27429430919464e-01
lmo1797	rpsP	1867427	1867699	-	30S ribosomal protein S16	26515	21915	16429	27104	13927	13848	-0.222865	6,19994171467651e-01	9,78594755214158e-01
lmo1798	lmo1798	1867802	1869460	-	hypothetical protein	6	12	20	253	98	155	3,830029719644830521	4,36437269672221e-17	6,25632826075128e-15
lmo1799	lmo1799	1869532	1872243	-	peptidoglycan binding protein	58	60	41	1630	450	502	4,063778046279407974	3,51813378300437e-14	3,25370630834630e-12
lmo1800	lmo1800	1872724	1873620	-	protein-tyrosine phosphatase	3	2	5	3	5	10	0,861889682543002467	2,49637434520020e-01	8,52036339010591e-01
lmo1801	ffh	1873764	1875116	-	signal recognition particle protein Ffh	770	1077	1449	760	783	1344	-0.134908	6,72022893567372e-01	9,86199591430219e-01
lmo1802	lmo1802	1875129	1875461	-	DNA-binding protein	57	87	145	54	55	151	-0.125134	7,39761935711198e-01	9,99188506211835e-01
lmo1803	lmo1803	1875574	1876560	-	cell division protein FtsY	1432	1235	1599	1174	989	1298	-0.267375	4,19454732500008e-01	9,21712700088374e-01
lmo1804	smc	1876575	1880135	-	chromosome condensation protein Smc	896	1014	1491	653	686	1161	-0.401168	2,08066860677488e-01	8,12401212646132e-01
lmo1805	rnc	1880158	1880847	-	ribonuclease III	351	356	486	259	233	468	-0.304854	2,96154942231204e-01	8,80084817577152e-01
lmo1806	acpP	1881041	1881274	-	acyl carrier protein	26434	21755	21411	24022	15014	17636	-0.275228	4,90443650989496e-01	9,33265281230946e-01
lmo1807	fabG	1881381	1882124	-	3-ketoacyl-ACP reductase	1576	1930	2402	1523	1447	2282	-0.121996	7,12888411361768e-01	9,97433107760408e-01
lmo1808	fabD	1882128	1883069	-	ACP S-malonyltransferase	844	1295	1785	720	790	1602	-0.289521	3,95167480848589e-01	9,17814931263771e-01
lmo1809	plsX	1883062	1884075	-	glycerol-3-phosphate acyltransferase PlsX	600	904	1183	553	499	945	-0.37523	2,14323883749192e-01	8,14421396590444e-01
lmo1810	lmo1810	1884096	1884665	-	fatty acid biosynthesis transcriptional regulator	490	605	728	483	425	678	-0.154392	5,82415013894541e-01	9,70496528739754e-01
lmo1811	lmo1811	1884846	1886894	-	ATP-dependent DNA helicase RecG	781	1281	1446	1018	930	1461	0,030157172147505160	9,24333863788063e-01	1,00000000000000e+00
lmo1812	lmo1812	1886887	1887777	-	L-serine dehydratase	605	767	654	862	562	764	0,157556551941995332	6,09968761170177e-01	9,77608312598737e-01
lmo1813	lmo1813	1887913	1888575	-	phosphoglycerate dehydrogenase	878	888	994	949	716	1065	0,013535850166363056	9,67665990489188e-01	1,00000000000000e+00
lmo1814	lmo1814	1888615	1890273	-	hypothetical protein	1060	1298	1629	828	913	1659	-0.202244	5,33076852714346e-01	9,55207085457518e-01
lmo1815	lmo1815	1890288	1890653	-	hypothetical protein	104	175	264	101	99	194	-0.394801	2,17664168829008e-01	8,17880959413846e-01
lmo1816	rpmB	1890951	1891139	+	50S ribosomal protein L28	38336	33367	27602	39181	20526	21538	-0.262394	5,41333397839296e-01	9,57895757228808e-01
lmo1817	lmo1817	1891236	1891880	-	hypothetical protein	261	333	423	257	270	393	-0.0835292	7,65027057032221e-01	1,00000000000000e+00
lmo1818	lmo1818	1891944	1892600	-	ribulose-phosphate 3-epimerase	467	527	611	584	460	705	0,164765133151881238	5,61477885503075e-01	9,64839000116577e-01
lmo1819	lmo1819	1892603	1893478	-	ribosome-associated GTPase	303	433	542	298	316	540	-0.0949734	7,41288438337138e-01	9,99188506211835e-01
lmo1820	lmo1820	1893497	1895464	-	serine/threonine protein kinase	182	416	599	195	310	687	0,055560360901765860	8,87299016314412e-01	1,00000000000000e+00
lmo1821	lmo1821	1895461	1896219	-	phosphoprotein phosphatase	192	274	292	246	244	352	0,212210383063629160	4,49006102940256e-01	9,27429430919464e-01
lmo1822	lmo1822	1896242	1897576	-	RNA-binding Sun protein	180	274	405	201	208	430	0,015051567409163037	9,63653819073637e-01	1,00000000000000e+00
lmo1823	fmt	1897577	1898515	-	methionyl-tRNA formyltransferase	82	139	193	80	79	168	-0.287677	3,73317513715022e-01	9,12772860565813e-01
lmo1824	priA	1898529	1900922	-	primosome assembly protein PriA	251	335	494	263	224	411	-0.210042	4,59445569967439e-01	9,27429430919464e-01
lmo1825	lmo1825	1900927	1902126	-	pantothenate metabolism flavoprotein	272	310	371	284	230	335	-0.116908	6,77535983345780e-01	9,86199591430219e-01
lmo1826	rpoZ	1902281	1902484	-	DNA-directed RNA polymerase subunit omega	493	442	385	473	252	310	-0.329316	3,45166953288653e-01	9,10183012148631e-01
lmo1827	gmk	1902484	1903101	-	guanylate kinase	1632	1721	2065	1407	1067	1557	-0.384685	2,41970158935915e-01	8,43262543212903e-01
lmo1828	lmo1828	1903120	1903995	-	hypothetical protein	1258	1269	1824	782	674	1231	-0.671684	3,65273899792498e-02	4,47538577224399e-01
lmo1829	lmo1829	1904152	1905864	+	fibronectin-binding proteins	880	1132	1221	1190	1049	1474	0,256185838844242175	4,09937392043291e-01	9,17869353510753e-01
lmo1830	lmo1830	1905952	1906551	+	short-chain dehydrogenase	236	1870	794	3459	1863	2012	1,511080465966434305	5,29344309095133e-03	1,23384563754126e-01
lmo1831	pyrE	1906592	1907221	-	orotate phosphoribosyltransferase	101	211	306	98	108	224	-0.450275	1,91861026606413e-01	7,94069496918370e-01
lmo1832	pyrF	1907218	1907919	-	orotidine 5%27-phosphate decarboxylase	105	204	300	71	113	213	-0.545391	1,38837455461688e-01	7,35884545829247e-01
lmo1833	pyrD	1907916	1908830	-	dihydroorotate dehydrogenase	137	259	352	98	126	204	-0.718724	2,70116294396076e-02	3,89402062406056e-01
lmo1834	pyrDII	1908827	1909591	-	dihydroorotate dehydrogenase electron transfer subunit	100	184	224	69	101	131	-0.656632	4,35903964630372e-02	4,93967061895366e-01
lmo1835	carB	1909614	1912826	-	carbamoyl-phosphate synthetase	627	836	1293	402	466	825	-0.646191	4,02002466542855e-02	4,84260954444691e-01
lmo1836	pyrAa	1912819	1913910	-	carbamoyl phosphate synthase small subunit	178	253	446	156	167	273	-0.472355	1,30114093360009e-01	7,20577156943844e-01
lmo1837	pyrC	1913907	1915187	-	dihydroorotase	229	233	450	144	152	294	-0.587406	6,42108168770513e-02	5,84422207447696e-01
lmo1838	pyrB	1915175	1916086	-	aspartate carbamoyltransferase	110	122	212	95	90	135	-0.401144	1,92411331060230e-01	7,94069496918370e-01
lmo1839	pyrP	1916166	1917452	-	uracil permease	824	592	883	423	352	478	-0.853981	6,80070589186167e-03	1,48836822839446e-01
lmo1840	pyrR	1917581	1918132	-	bifunctional pyrimidine regulatory protein PyrR uracil phosphoribosyltransferase	2584	1843	2021	2605	1674	1962	-0.0348943	9,29520005164926e-01	1,00000000000000e+00
lmo1841	lmo1841	1918363	1918593	+	hypothetical protein	93	77	88	99	70	101	0,084401719386805615	8,14047283492555e-01	1,00000000000000e+00
lmo1842	lmo1842	1918681	1919505	+	hypothetical protein	37	31	50	32	25	42	-0.216916	5,55068717574462e-01	9,64374082566747e-01
lmo1843	lmo1843	1919525	1920436	-	hypothetical protein	1696	1834	2566	1494	1399	2029	-0.254163	4,45693323073333e-01	9,27429430919464e-01
lmo1844	lspA	1920436	1920900	-	lipoprotein signal peptidase	582	587	707	505	436	655	-0.201813	4,82300850513247e-01	9,29540828650734e-01
lmo1845	lmo1845	1920982	1922265	-	hypothetical protein	4704	3681	3341	4829	2727	3021	-0.133353	7,49403082346766e-01	1,00000000000000e+00
lmo1846	lmo1846	1922439	1923809	+	multidrug transporter	1046	946	864	711	482	514	-0.707261	4,30586995573290e-02	4,93967061895366e-01
lmo1847	lmo1847	1923825	1924757	-	metal ABC transporter	1499	3072	2885	271	197	338	-3.13419	1,22194674496725e-18	2,33554754521408e-16
lmo1848	lmo1848	1924754	1925596	-	metal ABC transporter permease	994	2145	1580	198	147	174	-3.08296	1,78308758800467e-17	2,69058532358389e-15
lmo1849	lmo1849	1925600	1926322	-	metal ABC transporter ATP-binding protein	1312	2694	2173	259	180	247	-3.08125	1,36769694566181e-17	2,17843730178466e-15
lmo1850	lmo1850	1926482	1926898	-	MarR family transcriptional regulator	257	263	373	189	160	274	-0.485527	8,94056912855767e-02	6,37627156506836e-01
lmo1851	lmo1851	1926935	1928425	-	carboxy-terminal processing proteinase	760	826	1403	512	589	959	-0.482738	1,36834724337457e-01	7,35884545829247e-01
lmo1852	lmo1852	1928579	1928785	-	mercury-binding protein	93	124	120	131	81	114	0,011393087812412545	9,77050629690255e-01	1,00000000000000e+00
lmo1853	lmo1853	1928798	1931011	-	heavy metal-transporting ATPase	549	860	804	572	517	769	-0.193206	4,97300215514532e-01	9,37383114977095e-01
lmo1854	lmo1854	1931026	1931319	-	hypothetical protein	30	50	66	25	32	65	-0.211697	5,78251771172435e-01	9,69154711644741e-01
lmo1855	lmo1855	1931442	1932266	-	D-alanyl-D-alanine carboxypeptidase	655	826	1458	597	651	1317	-0.14916	6,62950955446234e-01	9,85400561190210e-01
lmo1856	deoD	1932324	1933025	-	purine nucleoside phosphorylase	309	380	706	280	280	490	-0.340387	2,68558941203595e-01	8,64653033776909e-01
lmo1857	lmo1857	1933037	1933270	-	hypothetical protein	141	196	250	112	106	210	-0.417803	1,55870217598837e-01	7,52323087299437e-01
lmo1858	lmo1858	1933333	1934238	-	dehydrogenase	146	264	427	193	211	440	0,080419999164133421	8,13673819184742e-01	1,00000000000000e+00
lmo1859	lmo1859	1934321	1934758	-	methionine sulfoxide reductase B	922	1027	873	1487	890	1290	0,404589071128709343	2,36494954324330e-01	8,41505363020093e-01
lmo1860	lmo1860	1934765	1935298	-	methionine sulfoxide reductase A	933	1008	1157	1575	1044	1673	0,504279839722544754	1,17445347500317e-01	7,05903168309032e-01
lmo1861	lmo1861	1935334	1935948	-	hypothetical protein	86	172	186	109	130	170	-0.0203604	9,64088661621519e-01	1,00000000000000e+00
lmo1862	lmo1862	1935964	1936749	-	hypothetical protein	45	95	113	32	57	106	-0.314119	4,27260613330118e-01	9,21712700088374e-01
lmo1863	lmo1863	1936764	1937603	-	hypothetical protein	304	427	617	368	321	583	-0.0238401	9,37002668587526e-01	1,00000000000000e+00
lmo1864	lmo1864	1937783	1938415	+	hemolysin	502	486	528	833	681	857	0,683977538500185722	2,25925767234133e-02	3,55681643000422e-01
lmo1865	lmo1865	1938538	1939155	+	hypothetical protein	233	228	260	282	225	300	0,201622929093026287	4,94104683809316e-01	9,35553993338167e-01
lmo1866	lmo1866	1939168	1939980	+	hypothetical protein	196	190	198	144	141	198	-0.252064	3,98289302446513e-01	9,17814931263771e-01
lmo1867	lmo1867	1939999	1942638	+	pyruvate phosphate dikinase	294	334	413	196	201	344	-0.461697	1,03745742226397e-01	6,76473399921918e-01
lmo1868	lmo1868	1942687	1943064	-	hypothetical protein	43	129	109	122	86	107	0,289005024255569343	4,03653802533287e-01	9,17814931263771e-01
lmo1869	lmo1869	1943068	1944051	-	hypothetical protein	69	246	226	155	163	284	0,254212134461251238	4,80320500496290e-01	9,28576449711979e-01
lmo1870	lmo1870	1944145	1944768	-	alkaline phosphatase	336	629	405	825	581	695	0,696573891937345202	2,94916609196198e-02	4,02299798329051e-01
lmo1871	lmo1871	1944908	1946419	-	phosphoglucomutase	353	296	404	358	269	412	0.00309862	9,97834594227490e-01	1,00000000000000e+00
lmo1872	lmo1872	1946488	1947363	-	methyltransferase	18	39	51	23	39	53	0,186230409291174986	6,30985388678615e-01	9,78594755214158e-01
lmo1873	lmo1873	1947416	1947898	-	dihydrofolate reductase	414	457	412	521	342	464	0,084187508619494103	7,84344434280325e-01	1,00000000000000e+00
lmo1874	thyA	1947914	1948858	-	thymidylate synthase	576	936	1007	789	637	1035	0,032169206326313572	9,16141133176759e-01	1,00000000000000e+00
lmo1875	lmo1875	1948871	1950763	-	ABC transporter ATP-binding protein	795	1280	1378	953	756	1401	-0.100863	7,47281136291732e-01	1,00000000000000e+00
lmo1877	lmo1877	1951284	1952564	-	formyl-tetrahydrofolate synthetase	1310	2001	1514	1948	1527	2064	0,254103995415317085	4,56057609015361e-01	9,27429430919464e-01
lmo1878	lmo1878	1952721	1953149	-	manganese transport transcriptional regulator	1116	1560	1056	2117	1251	1522	0,443774453642723332	2,26626818242745e-01	8,33101905064964e-01
lmo1879	cspD	1953513	1953713	+	cold-shock protein	99	42	59	62	45	67	-0.247317	5,71382935918626e-01	9,69154711644741e-01
lmo1880	lmo1880	1953836	1954237	+	RNase HI	384	561	388	800	606	667	0,703311035128660555	2,67080590248993e-02	3,89287880031465e-01
lmo1881	lmo1881	1954255	1955127	-	5%27-3%27 exonuclease	1666	1802	1702	1971	1386	1803	0,036226034634598087	9,17600171111385e-01	1,00000000000000e+00
lmo1882	rpsN	1955205	1955474	-	30S ribosomal protein S14	331	369	361	380	270	309	-0.0874655	7,74860436388015e-01	1,00000000000000e+00
lmo1883	lmo1883	1955598	1956656	-	chitinase	28	126	74	302	144	178	1,591501229582517052	2,56101274240141e-04	1,00581144280340e-02
lmo1884	lmo1884	1956848	1958155	-	xanthine permease	853	1052	1372	697	799	974	-0.328323	2,98019324935632e-01	8,81862966186058e-01
lmo1885	lmo1885	1958162	1958740	-	xanthine phosphoribosyltransferase	329	450	656	282	321	506	-0.303089	3,01007684431798e-01	8,81862966186058e-01
lmo1886	lmo1886	1958968	1960476	-	carboxypeptidase	762	1231	1820	843	873	1500	-0.167751	6,16162211765469e-01	9,78594755214158e-01
lmo1887	lmo1887	1960496	1961644	-	hypothetical protein	744	1044	1169	783	674	936	-0.234753	4,37457244464592e-01	9,26969637753130e-01
lmo1888	lmo1888	1962225	1962566	-	hypothetical protein	2976	3332	3150	3648	2773	3393	0,101420049001350182	7,75454675740822e-01	1,00000000000000e+00
lmo1889	lmo1889	1962698	1963243	-	hypothetical protein	71	159	136	87	81	143	-0.171043	5,90625790030314e-01	9,71445524230459e-01
lmo1890	lmo1890	1963240	1963605	-	hypothetical protein	57	101	142	95	89	149	0,232599202581412062	4,57363849529595e-01	9,27429430919464e-01
lmo1891	recU	1963852	1964457	+	Holliday junction-specific endonuclease	1365	1448	1466	1389	1008	1361	-0.149499	6,49622977020467e-01	9,80772646934473e-01
lmo1892	pbpA	1964489	1966972	+	penicillin-binding protein 2A	3141	4053	5141	2929	3134	5207	-0.0843394	8,09000347911376e-01	1,00000000000000e+00
lmo1893	lmo1893	1967015	1967506	-	hypothetical protein	306	333	427	439	309	474	0,245070382797061531	3,81772639664528e-01	9,16701974805863e-01
lmo1894	nth	1967499	1968158	-	endonuclease III %28DNA repair%29	278	359	467	264	233	475	-0.154485	5,86373278978955e-01	9,71445524230459e-01
lmo1895	dnaD	1968169	1968888	-	chromosome replication initiation protein	274	395	545	311	294	559	-0.00969389	9,76518632944362e-01	1,00000000000000e+00
lmo1896	asnC	1969037	1970329	-	asparaginyl-tRNA synthetase	3885	4021	4175	4502	3352	4413	0,061073455336558641	8,64028167959783e-01	1,00000000000000e+00
lmo1897	aspB	1970343	1971524	-	aspartate aminotransferase	711	1002	1196	637	694	1274	-0.121865	7,01802224344968e-01	9,95342981094541e-01
lmo1898	lmo1898	1971547	1972131	-	hypothetical protein	171	236	388	132	191	353	-0.179264	5,94447611955157e-01	9,72784529186691e-01
lmo1899	dinG	1972176	1974962	-	bifunctional ATP-dependent DNA helicase/DNA polymerase III subunit epsilon	661	894	1095	779	660	1106	-0.00561184	9,86583150755641e-01	1,00000000000000e+00
lmo1900	panD	1975059	1975442	-	aspartate alpha-decarboxylase	337	398	451	391	326	492	0,072254333328142725	7,96093274609947e-01	1,00000000000000e+00
lmo1901	panC	1975446	1976303	-	pantoate--beta-alanine ligase	677	849	1018	684	550	909	-0.201509	4,91860425510973e-01	9,33265281230946e-01
lmo1902	panB	1976307	1977140	-	3-methyl-2-oxobutanoate hydroxymethyltransferase	804	964	1286	922	685	1143	-0.100233	7,46395679930067e-01	1,00000000000000e+00
lmo1903	lmo1903	1977307	1977780	-	thioredoxin	43	46	113	47	49	91	-0.041323	9,17152531784123e-01	1,00000000000000e+00
lmo1904	birA	1977928	1978905	-	transcriptional regulator	297	533	624	364	337	618	-0.0770157	7,95210839464795e-01	1,00000000000000e+00
lmo1905	cca	1978895	1980076	-	tRNA CCA-pyrophosphorylase	262	532	589	328	269	504	-0.257771	3,81675955956630e-01	9,16701974805863e-01
lmo1906	mgsA	1980091	1980495	-	methylglyoxal synthase	99	221	179	175	105	198	0.00356312	9,92234978941787e-01	1,00000000000000e+00
lmo1907	dapB	1980511	1981302	-	dihydrodipicolinate reductase	225	445	407	353	287	420	0,060188128223040017	8,34841757251916e-01	1,00000000000000e+00
lmo1908	lmo1908	1981299	1981634	-	hypothetical protein	89	139	178	93	59	139	-0.437101	1,54177794607800e-01	7,49066222555053e-01
lmo1909	lmo1909	1981774	1982640	+	hypothetical protein	284	399	435	355	318	497	0,119604086306990820	6,61937950239351e-01	9,85141809755935e-01
lmo1910	lmo1910	1982630	1983736	-	oxidoreductase	245	358	402	342	268	450	0,132206350480222085	6,28040916736154e-01	9,78594755214158e-01
lmo1911	lmo1911	1984056	1985192	+	histidine kinase	332	435	570	450	332	529	0,035820721731714029	9,00465745719458e-01	1,00000000000000e+00
lmo1912	lmo1912	1985218	1986345	+	histidine kinase	178	388	430	325	282	395	0,116600895817314809	6,91680120523334e-01	9,92019462501451e-01
lmo1913	lmo1913	1986342	1987346	+	hypothetical protein	139	268	337	170	165	305	-0.144831	6,36007116190834e-01	9,78594755214158e-01
lmo1914	lmo1914	1987365	1988048	+	hypothetical protein	735	971	988	912	664	1071	0,018160126629336248	9,54092294728029e-01	1,00000000000000e+00
lmo1915	lmo1915	1988159	1989802	+	malate dehydrogenase	489	656	886	558	657	929	0,151097000542910115	6,10276065983497e-01	9,77608312598737e-01
lmo1916	lmo1916	1989805	1990812	+	peptidase	341	437	549	368	376	587	0,057427574307162950	8,40622605666910e-01	1,00000000000000e+00
lmo1917	pflA	1991047	1993326	+	pyruvate formate-lyase	2773	685	1330	890	446	814	-1.26664	1,42023578790127e-02	2,56089056849871e-01
lmo1918	lmo1918	1993372	1994637	-	hypothetical protein	1144	1289	1330	1449	943	1189	-0.0159398	9,62801046821509e-01	1,00000000000000e+00
lmo1919	lmo1919	1994751	1995434	-	hypothetical protein	2641	2541	1634	4866	2557	2584	0,578923046734431401	1,85271835351483e-01	7,85264419885338e-01
lmo1920	lmo1920	1995520	1996116	-	hypothetical protein	189	312	274	298	181	264	0.00958189	9,79464119876935e-01	1,00000000000000e+00
lmo1921	lmo1921	1996204	1996749	-	hypothetical protein	524	1064	922	849	571	1060	0,043579666692312717	8,91368657778378e-01	1,00000000000000e+00
lmo1922	lmo1922	1996784	1998037	-	hypothetical protein	798	1508	1622	1053	871	1611	-0.0877656	7,86076896126198e-01	1,00000000000000e+00
lmo1923	aroE	1998168	1999454	-	3-phosphoshikimate 1-carboxyvinyltransferase	1345	1632	2005	1861	1511	2381	0,257090403831005399	4,33543954395716e-01	9,24325792868224e-01
lmo1924	tyrA	1999468	2000571	-	prephenate dehydrogenase	415	651	870	524	493	858	0,021147331327293267	9,43510342031130e-01	1,00000000000000e+00
lmo1925	hisC	2000592	2001674	-	histidinol-phosphate aminotransferase	209	424	615	330	270	527	-0.0610215	8,49818817310904e-01	1,00000000000000e+00
lmo1926	lmo1926	2001674	2002048	-	chorismate mutase	73	118	125	75	88	131	-0.0402005	8,97536745755959e-01	1,00000000000000e+00
lmo1927	aroB	2002045	2003142	-	3-dehydroquinate synthase	322	512	527	411	322	484	-0.091863	7,42887611006371e-01	9,99590596524678e-01
lmo1928	aroF	2003145	2004311	-	chorismate synthase	234	416	490	343	285	476	0,030254125312320503	9,16089343846432e-01	1,00000000000000e+00
lmo1929	ndk	2004515	2004958	-	nucleoside diphosphate kinase	716	1110	1115	1107	793	1203	0,143907158455002904	6,43065706239765e-01	9,78594755214158e-01
lmo1930	lmo1930	2004977	2005942	-	heptaprenyl diphosphate synthase subunit II	716	1551	1572	1046	825	1582	-0.0836864	8,01631496378196e-01	1,00000000000000e+00
lmo1931	ubiE	2005953	2006666	-	ubiquinone/menaquinone biosynthesis methyltransferase	503	1059	958	834	580	991	0.00818083	9,80124232331845e-01	1,00000000000000e+00
lmo1932	lmo1932	2006689	2007456	-	heptaprenyl diphosphate synthase subunit I	856	1207	1164	1027	693	1112	-0.139451	6,56054251972501e-01	9,82913932501340e-01
lmo1933	folE	2007515	2008084	-	GTP cyclohydrolase I	1057	1408	1344	1457	927	1404	0,041727225624334570	8,98421913522446e-01	1,00000000000000e+00
lmo1934	hup	2008319	2008594	-	DNA-binding protein HU	65087	54817	40701	109020	59379	59204	0,522039342800361017	2,31766003560735e-01	8,35182147683636e-01
lmo1935	lmo1935	2009006	2009986	-	protein-tyrosine/serine phosphatase	182	314	330	184	219	406	0,014171920415810845	9,66551389758117e-01	1,00000000000000e+00
lmo1936	gpsA	2010089	2011105	-	NAD%28P%29H-dependent glycerol-3-phosphate dehydrogenase	3861	3898	4257	2797	2424	3054	-0.495795	1,57986516082597e-01	7,54198748113700e-01
lmo1937	engA	2011128	2012438	-	GTP-binding protein EngA	4589	5255	7348	3153	3114	5702	-0.49125	1,67984552786186e-01	7,58443642264558e-01
lmo1938	rpsA	2012582	2013727	-	30S ribosomal protein S1	3753	3077	3953	2787	2537	4199	-0.18075	6,14374882194745e-01	9,78019258357864e-01
lmo1939	cmk	2014086	2014760	-	cytidylate kinase	385	601	831	404	435	703	-0.161353	5,89181453425075e-01	9,71445524230459e-01
lmo1940	lmo1940	2014776	2015738	-	asparaginase	261	507	648	320	307	524	-0.214152	4,74940640715985e-01	9,27811890131485e-01
lmo1941	lmo1941	2015819	2016538	-	hypothetical protein	499	640	1153	530	501	923	-0.163986	6,01828091002334e-01	9,77455114022732e-01
lmo1942	recS	2016858	2018261	-	ATP-dependent DNA helicase	53	71	127	34	41	88	-0.574482	1,13141087558305e-01	6,91897795086345e-01
lmo1943	lmo1943	2018258	2019265	-	hypothetical protein	119	151	203	122	93	171	-0.245924	4,01558562804017e-01	9,17814931263771e-01
lmo1944	lmo1944	2019420	2019644	+	ferredoxin	133	105	83	176	77	104	0,152018649267495393	7,24603024987887e-01	9,98227856472727e-01
lmo1945	lmo1945	2019686	2020297	-	hypothetical protein	26492	786	1013	24030	636	868	-0.363813	7,73144646885008e-01	1,00000000000000e+00
lmo1946	lmo1946	2020738	2021256	-	acyl-CoA hydrolase	469	549	442	607	387	416	0.00633786	9,87136430066445e-01	1,00000000000000e+00
lmo1947	resE	2021272	2023062	-	two-component sensor histidine kinas	370	551	713	425	388	625	-0.114754	6,88446433079810e-01	9,90833836941089e-01
lmo1948	resD	2023163	2023879	-	two-component response regulator ResD	2741	3324	3201	3638	2562	3549	0,120352869422587883	7,29511344167691e-01	9,98227856472727e-01
lmo1949	lmo1949	2024062	2024796	-	hypothetical protein	373	466	772	258	354	670	-0.285838	3,84400012930188e-01	9,17814931263771e-01
lmo1950	lmo1950	2024799	2025395	-	hypothetical protein	176	201	311	115	115	235	-0.536216	8,22087343031083e-02	6,20243266439504e-01
lmo1951	scpA	2025392	2026141	-	segregation and condensation protein A	122	212	324	88	124	263	-0.416814	2,44247639474905e-01	8,45402132181072e-01
lmo1952	lysA	2026157	2027467	-	diaminopimelate decarboxylase	945	783	936	664	593	820	-0.343517	2,83974258842150e-01	8,77321336315135e-01
lmo1953	pnp	2027648	2028466	-	purine nucleoside phosphorylase	1662	1241	1855	995	833	1179	-0.640542	5,98738020540205e-02	5,70657641161595e-01
lmo1954	drm	2028485	2029669	-	phosphopentomutase	1482	1439	2075	723	775	1169	-0.868196	8,23873743148313e-03	1,68717572971872e-01
lmo1955	lmo1955	2029698	2030591	-	integrase/recombinase	1034	1011	1534	516	504	954	-0.840998	9,82635702818273e-03	1,98395532392957e-01
lmo1956	fur	2030744	2031196	-	Fur family transcriptional regulator	2834	4037	3597	2361	2718	3243	-0.263876	4,49932020243988e-01	9,27429430919464e-01
lmo1957	fhuG	2031438	2032460	-	ferrichrome ABC transporter permease	1855	1142	1097	1800	926	1198	-0.084095	8,41856921066321e-01	1,00000000000000e+00
lmo1958	fhuB	2032460	2033485	-	ferrichrome ABC transporter permease	1184	862	699	1255	605	659	-0.122216	7,74313878599988e-01	1,00000000000000e+00
lmo1959	lmo1959	2033587	2034528	-	ferrichrome-binding protein	854	411	483	960	328	579	0,040051078485863902	9,30956321943508e-01	1,00000000000000e+00
lmo1960	fhuC	2034693	2035517	+	ferrichrome ABC transporter ATP-binding protein	2854	1493	1746	2677	1361	1888	-0.0741578	8,65616301821697e-01	1,00000000000000e+00
lmo1961	lmo1961	2035507	2036505	+	oxidoreductase	3945	2136	2218	3989	1916	2338	-0.0365529	9,36450683837908e-01	1,00000000000000e+00
lmo1962	lmo1962	2036521	2037141	-	TetR family transcriptional regulator	56	75	88	81	52	75	-0.00519884	1,00000000000000e+00	1,00000000000000e+00
lmo1963	lmo1963	2037141	2037956	-	hypothetical protein	43	79	90	36	57	65	-0.323007	3,66494299973688e-01	9,12772860565813e-01
lmo1964	lmo1964	2037953	2038840	-	ABC transporter ATP-binding protein	31	76	103	43	48	118	0,049432023824667423	9,10850126756753e-01	1,00000000000000e+00
lmo1965	lmo1965	2039441	2039998	-	hypothetical protein	114	154	210	115	98	213	-0.13365	6,60082099631250e-01	9,83604667174010e-01
lmo1966	lmo1966	2040274	2040933	+	hypothetical protein	37	74	143	54	62	147	0,120324399039826099	7,78124128928501e-01	1,00000000000000e+00
lmo1967	lmo1967	2040911	2042110	+	toxic ion resistance protein	379	474	600	455	462	714	0,219173977413733623	4,40022076170579e-01	9,27429430919464e-01
lmo1968	lmo1968	2042157	2042900	-	creatinine amidohydrolase	8	14	20	22	15	17	0,455238910538400432	3,06431870555711e-01	8,85782619286646e-01
lmo1969	lmo1969	2042913	2043521	-	2-keto-3-deoxygluconate-6-phosphate aldolase	1	8	12	8	3	11	0,141509946008472026	9,03291603033038e-01	1,00000000000000e+00
lmo1970	lmo1970	2043540	2044457	-	phosphotriesterase	3	7	8	7	2	11	0,187015892632402231	8,89884788983887e-01	1,00000000000000e+00
lmo1971	ulaA	2044481	2045749	-	PTS ascorbate transporter subunit IIC	2	7	7	7	7	9	0,587288061549451346	3,31023582731984e-01	8,97031322070389e-01
lmo1972	lmo1972	2045765	2046046	-	PTS pentitol transporter subunit IIB	0	2	1	2	2	1	0,742687860340753847	7,40683550517329e-01	9,99188506211835e-01
lmo1973	lmo1973	2046046	2046489	-	PTS sugar transporter subunit IIA	2	2	2	4	1	4	0,595183523717342844	6,36499946433340e-01	9,78594755214158e-01
lmo1974	lmo1974	2046507	2047256	-	GntR family transcriptional regulator	82	84	140	73	79	148	0.00418553	1,00000000000000e+00	1,00000000000000e+00
lmo1975	lmo1975	2047444	2048514	-	DNA polymerase IV	686	969	946	751	613	757	-0.220051	4,64220409748934e-01	9,27811890131485e-01
lmo1976	lmo1976	2048623	2049414	-	oxidoreductase	361	539	605	478	403	652	0,086497902057487419	7,56436736665359e-01	1,00000000000000e+00
lmo1977	lmo1977	2049419	2050339	-	hypothetical protein	283	357	398	303	221	398	-0.136645	6,17380196260653e-01	9,78594755214158e-01
lmo1978	lmo1978	2050639	2052114	+	glucose-6-phosphate 1-dehydrogenase	11943	12922	9592	19496	9561	11261	0,263333452463521134	5,30954960586639e-01	9,55207085457518e-01
lmo1979	lmo1979	2052233	2052664	+	hypothetical protein	564	558	649	790	636	792	0,372920506642651806	2,12034769547451e-01	8,12401212646132e-01
lmo1980	lmo1980	2052696	2052833	+	hypothetical protein	203	209	227	286	258	361	0,535633293507747132	6,38410238487423e-02	5,84422207447696e-01
lmo1981	lmo1981	2052816	2053301	-	hypothetical protein	268	327	318	417	398	528	0,604661645850151697	3,08781007562704e-02	4,07960898010264e-01
lmo1982	lmo1982	2053274	2053801	-	hypothetical protein	56	101	81	92	113	149	0,639770762154295403	4,14385651630732e-02	4,88038611213377e-01
lmo1983	ilvD	2054493	2056187	+	dihydroxy-acid dehydratase	67	102	118	180	186	226	1,132678866719166733	1,20596683108654e-04	5,08456897753693e-03
lmo1984	ilvB	2056205	2057926	+	acetolactate synthase	80	121	147	175	186	232	0,857442294258702331	3,31132429374670e-03	8,63807110810239e-02
lmo1985	ilvH	2057927	2058418	+	acetolactate synthase small subunit	17	39	48	43	58	115	1,109745431290420914	4,08779141819264e-03	1,01910417356159e-01
lmo1986	ilvC	2058516	2059511	+	ketol-acid reductoisomerase	60	93	104	178	157	252	1,251334108305698800	1,80924835907478e-05	8,23351594518634e-04
lmo1987	leuA	2059669	2061207	+	2-isopropylmalate synthase	45	53	61	88	86	135	0,997887642827436916	1,12935131971217e-03	3,48155939098365e-02
lmo1988	leuB	2061209	2062261	+	3-isopropylmalate dehydrogenase	31	44	57	67	86	130	1,159034275109521062	4,41617789527616e-04	1,65455059992477e-02
lmo1989	leuC	2062263	2063651	+	isopropylmalate isomerase large subunit	38	67	83	117	98	142	1,011311799446213966	9,50666160621594e-04	3,00069586268655e-02
lmo1990	leuD	2063638	2064219	+	isopropylmalate isomerase small subunit	12	21	30	48	43	58	1,325089810760639919	1,39563531457201e-04	5,79896586504050e-03
lmo1991	ilvA	2064238	2065506	+	threonine dehydratase	34	54	64	106	79	115	1,057240486578091332	6,03078513013558e-04	2,10856841074375e-02
lmo1992	lmo1992	2065698	2066417	+	alpha-acetolactate decarboxylase	3211	3868	2824	5809	1489	1874	-0.0563546	9,09594179673569e-01	1,00000000000000e+00
lmo1993	pdp	2066455	2067756	-	pyrimidine-nucleoside phosphorylase	1652	1634	2230	1418	1324	1852	-0.217643	5,20686271534025e-01	9,51438840336553e-01
lmo1994	lmo1994	2067887	2068897	-	LacI family transcriptional regulator	547	552	666	555	425	682	-0.0597312	8,36578482818587e-01	1,00000000000000e+00
lmo1995	dra	2068977	2069648	-	deoxyribose-phosphate aldolase	224	248	393	220	267	440	0,147110817293391011	6,29223464206977e-01	9,78594755214158e-01
lmo1996	lmo1996	2069710	2070657	-	DeoR family transcriptional regulator	159	179	252	157	168	265	0,047061959310316467	8,77095477127377e-01	1,00000000000000e+00
[truncated: 869 more rows]
